# Supplementary material for: Continuum of hepatitis C care in France: A 20-year cohort study
Source: PLoS One. 2017 Aug 29;12(8):e0183232. doi: 10.1371/journal.pone.0183232 (PMC5574535; doi:10.1371/journal.pone.0183232)
Supplement: S1 Dataset — (XLSX) [file pone.0183232.s003.xlsx]

## Sheet: SAS
sx	precarite	rsq_tox	rsq_trf	rsq_aut	mod_dec	cmb_alc	cmb_dep	cmb_hep	cmb_vih	cmb_k	cmb_diab	cmb_autoim	cmb_cv	cmb_inf	cmb_thyr	cmb_psy	cmb_neuro	cmb_hemato	per_dpst	per_cspe	per_ttt	cspe	ttt	md_irsa	md_bhep	md_syst	md_atcd	md_sgnc	dec_t	spe_t	ttt_t	ddn_t	evt_dec_spe	evt_dec_ttt	evt_spe_ttt	del_dec_spe	del_dec_ttt	del_spe_ttt	del_dec_spe_min	del_dec_ttt_min	del_spe_ttt_min	del_dec_spe_max	del_dec_ttt_max	del_spe_ttt_max	del_dec_spe_amp	del_dec_ttt_amp	del_spe_ttt_amp	del_dec_spe_kp	del_dec_ttt_kp
F		0	1	0	B. Hép	0	0	0	0	0	0	0	0	0	0	0	0	0	IFN	IFN		1	0	0	1	0	0	0	I	I	0	J
H		0	1	0	Syst	1	0	0	0	0	0	0	0	0	0	0	0	0	IFN	IFN-Riba-+/-IP		1	0	0	0	1	0	0	A	M	0	J	1	0	0	3759	9005	5246	3562	8823	5231	3956	9187	5261	197	182	15		1
H		0	1	0	IRSA	1	0	0	0	0	0	0	0	0	0	0	0	0	IFN	IFN-Riba-+/-IP		1	0	1	0	0	0	0	J	M	0	J	1	0	0	1716.5	2006	289.5	1702	2006	275	1731	2006	304	14.5	0	14.5	1	1
H		0	0	1	Syst	0	0	0	0	0	0	0	0	0	0	0	0	0	IFN	IFN		1	0	0	0	1	0	0	A	I	0	J		0			8869			8687			9051			182			1
H	1	0	1	0	ATCD	0	0	1	0	0	0	0	0	0	0	0	0	1	IFN	IFN		1	0	0	0	0	1	0	A	A	0	J	1	0	0	365	7228	6863	1	7046	6681	729	7410	7045	364	182	182		1
F	1	1	0	0	S. Clin	0	0	0	0	0	0	0	0	0	0	0	0	0	IFN	IFN	IFN	1	1	0	0	0	0	1	A	A	J	J	1	1	1	182.5	137	137	0	0	0	365	274	274	182.5	137	137
H		1	0	0	B. Hép	1	0	0	0	0	0	0	0	0	0	0	0	0	IFN	IFN-Riba-+/-IP		1	0	0	1	0	0	0	A	A	0	J	1	0	0	4018	3902	33	3654	3720	0	4382	4084	66	364	182	33		1
H	0	1	0	0	Syst	0	0	0	0	0	0	0	0	0	0	0	0	0	IFN	IFN	IFN-Riba-+/-IP	1	1	0	0	1	0	0	I	A	J	J			1			7322			7140			7504			182
H	1	0	0	1	IRSA	0	0	0	0	0	0	0	0	0	0	0	0	0	IFN	IFN	IFN-Riba-+/-IP	1	1	1	0	0	0	0	J	M	J	J	1	1	1	816.5	2324	1507.5	802	2324	1493	831	2324	1522	14.5	0	14.5	1	1
H	1	0	0	1	S. Clin	0	0	0	0	0	0	0	0	0	0	0	0	0	IFN	IFN-Riba-+/-IP		1	0	0	0	0	0	1	I	J	0	J			0			207			207			207			0
H	1	1	0	0	IRSA	1	0	0	0	0	0	0	0	0	0	0	0	0	IFN	IFN	IFN-Riba-+/-IP	1	1	1	0	0	0	0	J	M	J	J	1	1	1	214.5	7051	6836.5	200	7051	6822	229	7051	6851	14.5	0	14.5	1	1
F	1	0	1	0	IRSA	0	0	0	0	0	0	0	0	0	1	0	0	0	IFN	IFN-Riba-+/-IP		1	0	1	0	0	0	0	J	M	0	J	1	0	0	68.5	6266	6197.5	55	6266	6184	82	6266	6211	13.5	0	13.5	1	1
H	1	1	0	0	Syst	0	0	0	0	0	0	0	0	0	0	0	0	0	IFN-Riba-+/-IP	IFN-Riba-+/-IP	IFN-Riba-+/-IP	1	1	0	0	1	0	0	A	M	J	J	1	1	1	90	700	716.5	0	518	702	180	882	731	90	182	14.5
F	1	0	0	1	IRSA	0	0	0	0	0	0	0	0	0	1	0	0	0	IFN-Riba-+/-IP	IFN-Riba-+/-IP		1	0	1	0	0	0	0	J	M	0	J	1	0	0	46	5631	5585	31	5631	5570	61	5631	5600	15	0	15	1	1
H		1	0	0	B. Hép	0	0	1	0	0	0	0	0	0	0	0	0	0	IFN	IFN-Riba-+/-IP	IFN-Riba-+/-IP	1	1	0	1	0	0	0	A	J	J	J	1	1	1	3083	8116	5033	2901	7934	5033	3265	8298	5033	182	182	0		1
H		1	0	0	IRSA	1	0	0	0	0	0	0	0	0	0	0	0	0	IFN	IFN	IFN	1	1	1	0	0	0	0	J	A	A	M	1	1	1	174.5	174.5	174.5	0	0	0	349	349	349	174.5	174.5	174.5
H	0	1	0	0	IRSA	0	0	0	0	0	0	0	0	0	0	0	0	0	IFN	IFN		1	0	1	0	0	0	0	J	J	0	J	1	0	0	1605	7980	6375	1605	7980	6375	1605	7980	6375	0	0	0	1	1
F	1	0	1	0	IRSA	0	0	0	0	0	0	0	0	0	0	0	0	0	IFN	IFN		1	0	1	0	0	0	0	J	M	0	J	1	0	0	208.5	7198	6989.5	194	7198	6975	223	7198	7004	14.5	0	14.5	1	1
H	1	0	0	1	IRSA	0	0	0	0	0	0	0	0	0	0	0	0	0	IFN-Riba-+/-IP	IFN-Riba-+/-IP		1	0	1	0	0	0	0	J	M	0	J	1	0	0	139.5	4109	3969.5	125	4109	3955	154	4109	3984	14.5	0	14.5	1	1
F	0	1	0	0	IRSA	0	0	0	0	0	0	0	0	0	0	0	0	0	IFN	IFN		1	0	1	0	0	0	0	J	J	0	J	1	0	0	56	6795	6739	56	6795	6739	56	6795	6739	0	0	0	1	1
F	1	0	0	1	IRSA	0	0	0	0	0	0	0	0	0	0	0	0	0	IFN	IFN		1	0	1	0	0	0	0	J	M	0	A	1	0	0	104.5	4047	3942.5	90	3865	3746	119	4229	4139	14.5	182	196.5	1	1
F	1	1	0	0	Syst	0	0	0	0	0	0	0	0	0	0	0	0	0	IFN	IFN		1	0	0	0	1	0	0	A	M	0	M	1	0	0	90	4731.5	4748	0	4535	4719	180	4928	4777	90	196.5	29		1
F		0	1	0	IRSA	0	0	0	0	0	0	0	0	0	1	0	0	0	IFN	IFN		1	0	1	0	0	0	0	J	M	0	J	1	0	0	71.5	6756	6684.5	57	6756	6670	86	6756	6699	14.5	0	14.5	1	1
F	0	1	0	0	IRSA	0	0	1	0	0	0	0	0	0	0	0	0	0	IFN-Riba-+/-IP	IFN-Riba-+/-IP		1	0	1	0	0	0	0	J	M	0	J	1	0	0	455	6048	5593	440	6048	5578	470	6048	5608	15	0	15	1	1
F	1	0	0	1	Syst	0	0	0	0	0	0	0	0	0	0	0	0	0	IFN	IFN		1	0	0	0	1	0	0	A	M	0	J	1	0	0	227.5	7902	7674.5	32	7720	7661	423	8084	7688	195.5	182	13.5		1
F	1	0	0	1	IRSA	0	0	0	0	1	0	0	0	0	0	0	0	0	IFN-Riba-+/-IP	IFN-Riba-+/-IP		1	0	1	0	0	0	0	J	M	0	1	1			80.5			66			95			14.5			1
F	1	0	1	0	IRSA	0	0	0	0	0	0	0	0	0	0	0	0	0	IFN	IFN	IFN-Riba-+/-IP	1	1	1	0	0	0	0	J	A	J	J	1	1	1	82.5	3400	3317.5	0	3400	3235	165	3400	3400	82.5	0	82.5		1
H		0	1	0	Syst	0	0	0	0	0	0	0	1	0	1	0	0	0	IFN	IFN		1	0	0	0	1	0	0	A	I	0	J		0			7514			7332			7696			182			1
F		0	0	1	Syst	0	1	0	0	0	0	0	0	0	0	0	0	0	IFN	IFN		1	0	0	0	1	0	0	A	I	0	J		0			6771.5			6589			6954			182.5			1
H	0	0	1	0	B. Hép	0	0	0	0	0	0	0	0	0	0	0	0	0	IFN	IFN	IFN-Riba-+/-IP	1	1	0	1	0	0	0	I	J	J	J			1			3228			3228			3228			0
F	0	1	0	0	ATCD	0	0	0	0	0	0	0	0	0	0	0	0	0	IFN	IFN-Riba-+/-IP	IFN-Riba-+/-IP	1	1	0	0	0	1	0	A	I	J	M		1			2983.5			2801			3166			182.5
H	0	1	0	0	IRSA	0	0	0	0	0	0	0	0	0	0	0	0	0	IFN-Riba-+/-IP	IFN-Riba-+/-IP		1	0	1	0	0	0	0	J	J	0	J	1	0	0	63	72	9	63	72	9	63	72	9	0	0	0	1	1
F	1	0	0	1	S. Clin	0	0	0	0	0	0	0	0	0	0	0	0	0	IFN	IFN		1	0	0	0	0	0	1	A	J	0	A	1	0	0	159	4748.5	4612.5	0	4384	4430	318	5113	4795	159	364.5	182.5
F	0	1	0	0		0	0	0	0	0	0	0	0	0	0	0	0	0	IFN	IFN	IFN-Riba-+/-IP	1	1						A	M	J	J	1	1	1	1444.5	4140	2695.5	1248	3958	2681	1641	4322	2710	196.5	182	14.5		1
H	0	0	1	0	S. Clin	0	0	0	0	0	0	0	0	0	0	0	1	0	IFN	IFN	IFN-Riba-+/-IP	1	1	0	0	0	0	1	A	J	J	J	1	1	1	2058	3879	1821	1876	3697	1821	2240	4061	1821	182	182	0		1
H	1	1	0	0	B. Hép	0	0	0	0	0	0	0	0	0	0	0	0	0	IFN	IFN	IFN-Riba-+/-IP	1	1	0	1	0	0	0	A	A	J	J	1	1	1	182.5	6007.5	6007.5	0	5825	5825	365	6190	6190	182.5	182.5	182.5		1
F	1	0	1	0	ATCD	0	0	0	0	0	0	0	0	0	0	0	0	0	IFN-Riba-+/-IP	IFN-Riba-+/-IP		1	0	0	0	0	1	0	A	I	0	J		0			5422			5240			5604			182			1
F	0	0	1	0	S. Clin	0	0	0	0	1	0	0	0	0	0	0	0	0	IFN	IFN		1	0	0	0	0	0	1	A	J	0	M	1	0	0	140	5493	5395	0	5296	5380	280	5690	5410	140	197	15		1
H	0	1	1	0	IRSA	0	0	1	0	0	0	0	0	0	0	0	0	0	IFN	IFN-Riba-+/-IP		1	0	1	0	0	0	0	J	J	0	J	1	0	0	2796	4192	1396	2796	4192	1396	2796	4192	1396	0	0	0	1	1
F	0	1	0	0	Syst	0	0	0	0	0	0	0	0	0	0	0	0	0	IFN	IFN-Riba-+/-IP		1	0	0	0	1	0	0	A	A	0	J	1	0	0	365	5704	5339	1	5522	5157	729	5886	5521	364	182	182		1
F	1	0	0	1	IRSA	0	0	0	0	0	0	1	1	0	1	0	0	0	IFN-Riba-+/-IP	IFN-Riba-+/-IP		1	0	1	0	0	0	0	J	M	0	J	1	0	0	171	3927	3756	156	3927	3741	186	3927	3771	15	0	15	1	1
F	0	0	1	0	S. Clin	0	0	0	0	1	1	0	1	0	0	0	0	0	IFN	IFN	IFN	1	1	0	0	0	0	1	A	M	J	J	1	1	1	90.5	184.5	200.5	0	2	186	181	367	215	90.5	182.5	14.5
H	1	0	0	1	Syst	0	0	0	0	0	0	0	0	0	0	0	0	0	IFN	IFN	IFN-Riba-+/-IP	1	1	0	0	1	0	0	A	M	A	A	1	1	1	319	6209.5	5890.5	122	5845	5693	516	6574	6088	197	364.5	197.5
F	0	1	0	0	IRSA	0	1	0	0	0	0	0	0	0	0	0	0	0	IFN	IFN	IFN-Riba-+/-IP	1	1	1	0	0	0	0	J	J	J	J	1	1	1	56	2527	2471	56	2527	2471	56	2527	2471	0	0	0	1	1
F	1	0	0	1	IRSA	0	1	0	0	0	0	0	0	0	0	0	0	0	IFN-Riba-+/-IP	IFN-Riba-+/-IP	IFN-Riba-+/-IP	1	1	1	0	0	0	0	J	M	J	M	1	1	1	63.5	2317	2253.5	49	2317	2239	78	2317	2268	14.5	0	14.5	1	1
F	0	1	0	0	S. Clin	0	0	0	0	0	0	0	0	0	0	0	0	0	IFN	IFN		1	0	0	0	0	0	1	A	J	0	J	1	0	0	1742.5	5592.5	3850	1560	5410	3850	1925	5775	3850	182.5	182.5	0		1
F	1	0	1	0	B. Hép	0	0	0	0	0	0	0	0	0	0	0	0	0	IFN	IFN	IFN-Riba-+/-IP	1	1	0	1	0	0	0	A	A	J	J	1	1	1	182	7377	7377	0	7195	7195	364	7559	7559	182	182	182		1
H		1	0	0	ATCD	0	0	0	0	0	0	0	0	0	0	0	0	0	IFN	IFN	IFN-Riba-+/-IP	1	1	0	0	0	1	0	A	J	J	J	1	1	1	14	5812.5	5967	0	5630	5967	28	5995	5967	14	182.5	0	1	1
F	0	1	0	0	IRSA	0	0	0	0	0	0	0	0	0	0	0	0	0	IFN-Riba-+/-IP	IFN-Riba-+/-IP		1	0	1	0	0	0	0	J	J	0	J	1	0	0	339	1932	1593	339	1932	1593	339	1932	1593	0	0	0	1	1
H	1	0	1	0	ATCD	0	0	0	0	0	0	0	0	0	0	0	0	0	IFN	IFN	IFN-Riba-+/-IP	1	1	0	0	0	1	0	A	M	J	M	1	1	1	2665.5	5022	2356.5	2471	4840	2344	2860	5204	2369	194.5	182	12.5		1
H	0	1	0	0	ATCD	1	0	0	0	0	0	0	0	0	0	0	0	0	IFN	IFN-Riba-+/-IP		1	0	0	0	0	1	0	A	J	0	M	1	0	0	1778	5858	4080	1596	5661	4065	1960	6055	4095	182	197	15		1
H	1	0	1	0	Syst	0	0	0	0	0	0	0	0	0	0	0	0	0	IFN	IFN	IFN	1	1	0	0	1	0	0	A	M	J	J	1	1	1	90	1552	1568.5	0	1370	1554	180	1734	1583	90	182	14.5
H	1	1	0	0	B. Hép	1	1	0	0	0	0	0	0	0	0	0	0	0	IFN	IFN	IFN-Riba-+/-IP	1	1	0	1	0	0	0	A	M	J	J	1	1	1	44.5	3257	3365	0	3075	3350	89	3439	3380	44.5	182	15
H	1	0	1	0	Syst	1	0	0	0	0	0	0	0	0	0	0	0	0	IFN	IFN-Riba-+/-IP	IFN-Riba-+/-IP	1	1	0	0	1	0	0	A	J	J	J	1	1	1	4765.5	4809.5	44	4583	4627	44	4948	4992	44	182.5	182.5	0	1	1
H	1	0	0	1	IRSA	0	0	0	0	0	0	0	0	0	0	0	0	0	IFN-Riba-+/-IP	IFN-Riba-+/-IP	IFN-Riba-+/-IP	1	1	1	0	0	0	0	J	J	J	J	1	1	1	35	73	38	35	73	38	35	73	38	0	0	0	1	1
F	0	0	1	0	Syst	0	0	0	0	1	0	0	0	0	0	0	0	0	IFN	IFN		1	0	0	0	1	0	0	A	A	0	J	1	0	0	182	7401	7401	0	7219	7219	364	7583	7583	182	182	182		1
H	1	0	1	0		0	0	0	0	0	0	0	0	0	0	0	1	0	IFN-Riba-+/-IP	IFN-Riba-+/-IP		1	0						A	J	0	J	1	0	0	178.5	2485	2310	0	2303	2310	357	2667	2310	178.5	182	0
F	0	1	0	0	Syst	0	0	0	0	0	0	0	0	0	0	0	0	0	IFN	IFN	IFN-Riba-+/-IP	1	1	0	0	1	0	0	A	I	A	J		1			3287.5			2923			3652			364.5
H	0	1	0	0	ATCD	1	0	0	0	0	0	0	0	0	0	0	0	0	IFN	IFN-Riba-+/-IP		1	0	0	0	0	1	0	A	I	0	J		0			7704			7522			7886			182			1
F		0	1	0	IRSA	0	0	0	0	0	0	0	0	0	0	0	0	0	IFN-Riba-+/-IP	IFN-Riba-+/-IP		1	0	1	0	0	0	0	J	J	0	J	1	0	0	64	4293	4229	64	4293	4229	64	4293	4229	0	0	0	1	1
F		0	1	0	IRSA	0	1	0	0	0	0	0	0	0	0	0	0	0	IFN-Riba-+/-IP	IFN-Riba-+/-IP		1	0	1	0	0	0	0	J	J	0	J	1	0	0	47	751	704	47	751	704	47	751	704	0	0	0	1	1
H	0	1	0	0	IRSA	0	0	0	0	0	0	0	0	0	0	0	0	0	IFN-Riba-+/-IP	IFN-Riba-+/-IP		1	0	1	0	0	0	0	J	J	0	J	1	0	0	223	5813	5590	223	5813	5590	223	5813	5590	0	0	0	1	1
H	0	1	0	0	ATCD	1	1	0	0	0	0	0	0	0	0	1	0	0	IFN	IFN		1	0	0	0	0	1	0	A	M	0	M	1	0	0	90.5	5615	5631	0	5418	5602	181	5812	5660	90.5	197	29		1
H	0	0	0	1	IRSA	1	0	0	0	0	0	0	0	0	0	0	0	0	IFN-Riba-+/-IP	IFN-Riba-+/-IP	IFN-Riba-+/-IP	1	1	1	0	0	0	0	J	J	J	J	1	1	1	744	3685	2941	744	3685	2941	744	3685	2941	0	0	0	1	1
H	1	0	1	0	B. Hép	0	0	0	0	0	0	0	0	0	0	0	0	0	IFN	IFN	IFN	1	1	0	1	0	0	0	A	M	A	J	1	1	1	90.5	182.5	106.5	0	0	0	181	365	213	90.5	182.5	106.5
H	1	0	1	0	IRSA	1	0	0	0	0	0	0	0	0	0	0	0	0	IFN	IFN	IFN-Riba-+/-IP	1	1	1	0	0	0	0	J	J	J	J	1	1	1	89	2383	2294	89	2383	2294	89	2383	2294	0	0	0	1	1
F	1	0	1	0	IRSA	0	0	1	0	0	0	0	0	1	0	0	0	0	IFN	IFN-Riba-+/-IP	IFN-Riba-+/-IP	1	1	1	0	0	0	0	J	M	J	J	1	1	1	299.5	893	593.5	286	893	580	313	893	607	13.5	0	13.5	1	1
F		0	0	1	IRSA	0	0	0	0	0	0	0	0	0	0	0	0	0	IFN	IFN-Riba-+/-IP		1	0	1	0	0	0	0	J	M	0	J	1	0	0	299.5	6681	6381.5	286	6681	6368	313	6681	6395	13.5	0	13.5	1	1
F	1	0	1	0	S. Clin	0	0	0	0	0	0	0	0	0	0	0	0	0	IFN	IFN		1	0	0	0	0	0	1	A	M	0	J	1	0	0	182	8890	8723	0	8708	8708	364	9072	8738	182	182	15		1
F	0	1	0	0	ATCD	0	0	0	0	0	0	0	0	0	0	0	0	0	IFN		IFN-Riba-+/-IP	1	1	0	0	0	1	0	A	1	J	J		1			3433.5			3251			3616			182.5
F	0	1	0	0	ATCD	1	0	0	0	0	0	0	0	0	0	0	0	0	IFN	IFN		1	0	0	0	0	1	0	A	J	0	J	1	0	0	168	6428	6274	0	6246	6274	336	6610	6274	168	182	0		1
F	1	0	0	1	Syst	0	0	0	0	0	0	0	0	0	0	0	1	0	IFN	IFN		1	0	0	0	1	0	0	A	M	0	J	1	0	0	136	7542	7466.5	0	7360	7452	272	7724	7481	136	182	14.5		1
F		0	1	0	IRSA	0	0	0	0	0	0	0	0	0	0	0	0	0	IFN	IFN		1	0	1	0	0	0	0	J	A	0	M	1	0	0	50	1943	1893	0	1928	1828	100	1958	1958	50	15	65		1
F	0	1	0	0	Syst	0	0	0	0	0	0	0	0	0	0	1	0	0	IFN	IFN		1	0	0	0	1	0	0	A	J	0	J	1	0	0	1204	8603	7399	1022	8421	7399	1386	8785	7399	182	182	0		1
F		0	0	1	IRSA	0	0	0	0	0	0	0	0	0	0	0	0	0	IFN-Riba-+/-IP	IFN-Riba-+/-IP	IFN-Riba-+/-IP	1	1	1	0	0	0	0	J	I	J	J		1			2543			2543			2543			0			1
F		0	1	0	Syst	0	0	0	0	1	0	0	0	0	0	0	0	0	IFN	IFN		1	0	0	0	1	0	0	A	J	0	J	1	0	0	419	8539	8120	237	8357	8120	601	8721	8120	182	182	0		1
F		0	1	0	IRSA	0	0	0	0	0	0	0	0	0	0	0	0	0	IFN-Riba-+/-IP	IFN-Riba-+/-IP	IFN-Riba-+/-IP	1	1	1	0	0	0	0	J	J	J	J	1	1	1	230	1694	1464	230	1694	1464	230	1694	1464	0	0	0	1	1
F	0	0	1	0	Syst	0	0	0	0	0	0	0	0	0	0	0	0	0	IFN	IFN	IFN-Riba-+/-IP	1	1	0	0	1	0	0	A	A	J	J	1	1	1	182	3807	3807	0	3625	3625	364	3989	3989	182	182	182		1
H		0	1	0	B. Hép	0	1	0	0	0	0	0	0	0	0	0	0	0	IFN	IFN	IFN-Riba-+/-IP	1	1	0	1	0	0	0	A	M	J	J	1	1	1	182	5193	5026	0	5011	5011	364	5375	5041	182	182	15		1
H		0	0	1	IRSA	1	0	0	0	0	1	0	0	0	0	0	0	0	IFN-Riba-+/-IP	IFN-Riba-+/-IP	IFN-Riba-+/-IP	1	1	1	0	0	0	0	J	J	J	J	1	1	1	113	4116	4003	113	4116	4003	113	4116	4003	0	0	0	1	1
H	0	0	0	1	IRSA	0	0	0	0	0	0	0	0	0	0	0	0	0	IFN	IFN	IFN	1	1	1	0	0	0	0	J	A	J	J	1	1	1	165	301	150.5	0	301	0	330	301	301	165	0	150.5		1
H		1	0	0	IRSA	0	1	0	0	0	0	0	0	0	0	0	0	0	IFN	IFN	IFN-Riba-+/-IP	1	1	1	0	0	0	0	J	J	J	J	1	1	1	484	4240	3756	484	4240	3756	484	4240	3756	0	0	0	1	1
H	1	0	1	0	IRSA	0	0	0	0	0	0	0	0	0	0	0	0	0	IFN-Riba-+/-IP	IFN-Riba-+/-IP		1	0	1	0	0	0	0	J	J	0	J	1	0	0	87	255	168	87	255	168	87	255	168	0	0	0	1	1
F	1	1	0	0	S. Clin	0	0	0	0	0	0	0	0	0	0	0	0	0	IFN	IFN	IFN-Riba-+/-IP	1	1	0	0	0	0	1	A	J	J	J	1	1	1	422	4304	3882	240	4122	3882	604	4486	3882	182	182	0		1
F	1	0	1	0	IRSA	0	0	0	0	0	0	0	0	0	0	0	0	1	IFN	IFN		1	0	1	0	0	0	0	J	M	0	J	1	0	0	21	6416	6395	6	6416	6380	36	6416	6410	15	0	15	1	1
F	0	0	1	0	Syst	0	0	0	0	0	0	0	0	0	0	0	0	0	IFN	IFN		1	0	0	0	1	0	0	A	M	0	1	1			182			0			364			182
H	1	1	0	0	IRSA	1	0	1	0	0	0	0	0	0	0	0	0	0	IFN	IFN	IFN-Riba-+/-IP	1	1	1	0	0	0	0	J	M	J	J	1	1	1	53	2871	2818	38	2871	2803	68	2871	2833	15	0	15	1	1
F	0	1	0	0	IRSA	1	1	0	0	0	0	0	0	0	0	0	0	0	IFN	IFN-Riba-+/-IP	IFN-Riba-+/-IP	1	1	1	0	0	0	0	J	J	J	J	1	1	1	2128	3196	1068	2128	3196	1068	2128	3196	1068	0	0	0	1	1
H		0	0	1	IRSA	1	0	0	0	0	0	0	0	0	0	0	0	1	IFN-Riba-+/-IP	IFN-Riba-+/-IP		1	0	1	0	0	0	0	J	I	0	J		0			532			532			532			0			1
F	0	1	0	0	IRSA	1	0	0	0	0	0	0	0	0	0	0	0	0	IFN	IFN-Riba-+/-IP		1	0	1	0	0	0	0	J	J	0	J	1	0	0	6413	7274	861	6413	7274	861	6413	7274	861	0	0	0	1	1
H	1	0	1	0	Syst	0	0	0	0	0	0	0	1	0	0	0	0	0	IFN	IFN	IFN-Riba-+/-IP	1	1	0	0	1	0	0	A	J	J	1	1	1	1	88.5	5354	5359	0	5172	5359	177	5536	5359	88.5	182	0		1
F	0	0	1	0	IRSA	0	0	0	0	0	0	0	0	0	0	0	0	0	IFN	IFN-Riba-+/-IP		1	0	1	0	0	0	0	J	J	0	J	1	0	0	2420	6664	4244	2420	6664	4244	2420	6664	4244	0	0	0	1	1
H	1	0	0	1	IRSA	0	1	0	0	0	1	0	0	0	0	0	0	0	IFN	IFN	IFN	1	1	1	0	0	0	0	J	A	J	J	1	1	1	149	235	117.5	0	235	0	298	235	235	149	0	117.5		1
H		1	0	0	IRSA	1	0	0	0	0	0	0	0	0	0	0	0	0	IFN	IFN-Riba-+/-IP	IFN-Riba-+/-IP	1	1	1	0	0	0	0	J	J	J	J	1	1	1	2765	6300	3535	2765	6300	3535	2765	6300	3535	0	0	0	1	1
F	1	0	0	1	IRSA	0	0	0	0	0	0	0	0	0	0	0	0	0	IFN-Riba-+/-IP	IFN-Riba-+/-IP	IFN-Riba-+/-IP	1	1	1	0	0	0	0	J	M	J	J	1	1	1	110.5	279	168.5	96	279	154	125	279	183	14.5	0	14.5	1	1
F	0	1	0	0	IRSA	0	1	0	0	0	0	0	0	0	0	0	0	0	IFN	IFN		1	0	1	0	0	0	0	J	A	0	J	1	0	0	181	7294	7113	0	7294	6932	362	7294	7294	181	0	181		1
H	0	1	0	0		0	0	0	0	0	0	0	0	0	0	0	0	0	IFN	IFN-Riba-+/-IP		1	0						I	J	0	J			0			3349			3349			3349			0
F		0	1	0	ATCD	0	1	0	0	0	0	0	0	0	0	0	0	0	?	IFN-Riba-+/-IP	IFN-Riba-+/-IP	1	1	0	0	0	1	0	1	J	J	J			1			399			399			399			0
H	1	0	0	1	IRSA	0	0	0	0	0	0	0	0	0	0	0	0	0	IFN-Riba-+/-IP	IFN-Riba-+/-IP	IFN-Riba-+/-IP	1	1	1	0	0	0	0	J	J	J	J	1	1	1	82	398	316	82	398	316	82	398	316	0	0	0	1	1
F		1	0	0	S. Clin	0	1	1	0	0	0	0	0	0	1	0	0	0	IFN	IFN	IFN-Riba-+/-IP	1	1	0	0	0	0	1	A	M	J	J	1	1	1	257.5	2799.5	2542	60	2617	2527	455	2982	2557	197.5	182.5	15
H	0	1	0	0	IRSA	0	0	0	0	0	0	0	0	0	0	0	0	0	IFN-Riba-+/-IP	IFN-Riba-+/-IP		1	0	1	0	0	0	0	J	J	0	J	1	0	0	5299	5299	0	5299	5299	0	5299	5299	0	0	0	0	1	1
F	0					0	0	0	0	0	0	0	0	0	0	0	0	0	IFN	IFN	IFN-Riba-+/-IP	1	1						I	A	J	J			1			2572			2474			2670			98
H	1	0	1	0	Syst	0	0	0	0	0	0	0	0	0	0	0	0	0	IFN	IFN	IFN	1	1	0	0	1	0	0	A	I	J	J		1			1430			1248			1612			182
F	1	0	0	1	IRSA	0	0	0	0	1	0	0	0	0	0	0	0	0	IFN-Riba-+/-IP	IFN-Riba-+/-IP		1	0	1	0	0	0	0	J	J	0	J	1	0	0	50	5264	5214	50	5264	5214	50	5264	5214	0	0	0	1	1
F		0	1	0	IRSA	0	0	0	0	0	1	0	0	0	0	0	0	0	IFN	IFN	IFN-Riba-+/-IP	1	1	1	0	0	0	0	J	A	I	J	1			232			50			414			182
H	0	1	0	0	B. Hép	0	0	1	0	0	0	0	0	0	0	0	0	0	IFN	IFN-Riba-+/-IP	IFN-Riba-+/-IP	1	1	0	1	0	0	0	A	J	J	J	1	1	1	6076.5	6503.5	427	5894	6321	427	6259	6686	427	182.5	182.5	0	1	1
H	1	0	0	1	IRSA	0	0	0	0	0	0	0	0	0	0	0	0	0	IFN-Riba-+/-IP	IFN-Riba-+/-IP	IFN-Riba-+/-IP	1	1	1	0	0	0	0	J	A	J	J	1	1	1	157.5	2211	2053.5	0	2211	1896	315	2211	2211	157.5	0	157.5		1
H	0	1	0	0	Syst	0	1	0	0	0	0	0	0	0	0	0	0	0	IFN	IFN		1	0	0	0	1	0	0	A	M	0	J	1	0	0	653.5	2121	1467.5	457	1939	1453	850	2303	1482	196.5	182	14.5
H		0	1	0	IRSA	0	0	0	0	0	0	0	0	0	0	0	0	0	IFN	IFN	IFN	1	1	1	0	0	0	0	J	I	J	J		1			909			909			909			0			1
H	1	1	0	0	IRSA	1	0	0	0	0	0	0	0	0	0	0	0	0	IFN	IFN		1	0	1	0	0	0	0	J	J	0	J	1	0	0	124	7385	7261	124	7385	7261	124	7385	7261	0	0	0	1	1
H		0	1	0	ATCD	0	0	0	0	0	0	0	0	0	0	0	0	0	IFN	IFN	IFN	1	1	0	0	0	1	0	A	A	A	J	1	1	1	182	365	365	0	1	1	364	729	729	182	364	364
H	0	1	0	0	ATCD	0	1	0	0	0	0	0	0	0	0	0	0	0	IFN	IFN		1	0	0	0	0	1	0	A	A	0	J	1	0	0	1095.5	7641	6545.5	731	7459	6363	1460	7823	6728	364.5	182	182.5		1
H	0	1	0	0	Syst	0	0	0	0	0	0	0	0	0	0	0	0	0	IFN-Riba-+/-IP	IFN-Riba-+/-IP	IFN-Riba-+/-IP	1	1	0	0	1	0	0	A	J	J	J	1	1	1	135.5	2654	2565	0	2472	2565	271	2836	2565	135.5	182	0
F	0	0	1	0	IRSA	0	0	1	0	0	0	0	0	0	0	0	0	0	IFN	IFN-Riba-+/-IP		1	0	1	0	0	0	0	J	A	0	J	1	0	0	5173	7470	2297	4991	7470	2115	5355	7470	2479	182	0	182	1	1
H		0	1	0	IRSA	0	0	0	0	0	0	0	0	0	0	0	0	0	IFN-Riba-+/-IP	IFN-Riba-+/-IP		1	0	1	0	0	0	0	J	J	0	J	1	0	0	82	5862	5780	82	5862	5780	82	5862	5780	0	0	0	1	1
F	0	1	0	0	IRSA	0	0	0	0	0	0	0	0	0	0	0	0	0	IFN	IFN		1	0	1	0	0	0	0	J	M	0	J	1	0	0	8.5	6935	6926.5	0	6935	6918	17	6935	6935	8.5	0	8.5	1	1
F	0	1	0	0	Syst	0	0	0	0	0	0	0	0	0	0	0	0	0	IFN	IFN-Riba-+/-IP		1	0	0	0	1	0	0	A	J	0	J	1	0	0	1924.5	2169.5	245	1742	1987	245	2107	2352	245	182.5	182.5	0
F	1	0	1	0	IRSA	0	0	0	0	0	0	1	0	0	0	0	0	0	IFN-Riba-+/-IP	IFN-Riba-+/-IP	IFN-Riba-+/-IP	1	1	1	0	0	0	0	J	J	J	J	1	1	1	56	279	223	56	279	223	56	279	223	0	0	0	1	1
F		1	0	0	IRSA	0	0	0	0	0	0	0	0	0	0	0	0	0	IFN-Riba-+/-IP	IFN-Riba-+/-IP		1	0	1	0	0	0	0	J	M	0	J	1	0	0	30	1498	1468	15	1498	1453	45	1498	1483	15	0	15	1	1
H	1	1	0	0	Syst	1	0	0	0	0	0	0	0	0	0	0	0	0	IFN	IFN	IFN-Riba-+/-IP	1	1	0	0	1	0	0	A	M	J	J	1	1	1	90	7274	7290.5	0	7092	7276	180	7456	7305	90	182	14.5		1
H	1	0	1	0	Syst	0	0	0	0	0	0	0	0	0	1	0	0	0	IFN	IFN	IFN-Riba-+/-IP	1	1	0	0	1	0	0	A	J	J	J	1	1	1	65.5	4487.5	4539	0	4305	4539	131	4670	4539	65.5	182.5	0		1
H	1	1	0	0	IRSA	0	0	0	0	0	0	0	0	0	0	0	0	0	IFN-Riba-+/-IP	IFN-Riba-+/-IP		1	0	1	0	0	0	0	J	J	0	J	1	0	0	144	594	450	144	594	450	144	594	450	0	0	0	1	1
F		0	1	0	IRSA	0	0	0	0	0	0	0	0	0	0	0	0	0	IFN	IFN-Riba-+/-IP		1	0	1	0	0	0	0	J	J	0	J	1	0	0	821	6006	5185	821	6006	5185	821	6006	5185	0	0	0	1	1
H	1	1	0	0	IRSA	1	0	1	0	0	0	0	0	0	0	0	0	0	IFN-Riba-+/-IP	IFN-Riba-+/-IP		1	0	1	0	0	0	0	J	I	0	J		0			1865			1865			1865			0			1
H	1	0	0	1	ATCD	0	0	0	0	0	1	0	1	0	0	0	0	0	IFN	IFN	IFN	1	1	0	0	0	1	0	A	M	J	J	1	1	1	44.5	184	292	0	2	277	89	366	307	44.5	182	15
F	1	0	0	1	Syst	0	0	0	0	1	0	1	0	0	0	0	0	0	IFN	IFN	IFN-Riba-+/-IP	1	1	0	0	1	0	0	A	J	J	J	1	1	1	0.5	5942	6123	0	5760	6123	1	6124	6123	0.5	182	0	1	1
H	0				B. Hép	0	0	0	0	0	0	0	0	0	0	0	0	0	IFN	IFN	IFN	1	1	0	1	0	0	0	A	A	A	J	1	1	1	365.5	365.5	182	1	1	0	730	730	364	364.5	364.5	182
H		0	0	1	IRSA	1	0	0	0	0	0	0	0	0	0	0	0	0	IFN-Riba-+/-IP	IFN-Riba-+/-IP		1	0	1	0	0	0	0	J	J	0	J	1	0	0	44	5612	5568	44	5612	5568	44	5612	5568	0	0	0	1	1
H	1	0	1	0	IRSA	0	0	0	0	0	0	0	0	0	0	0	0	0	IFN	IFN	IFN	1	1	1	0	0	0	0	J	M	J	J	1	1	1	51.5	245	193.5	37	245	179	66	245	208	14.5	0	14.5	1	1
F	1	0	0	1	IRSA	0	0	1	0	0	0	0	0	0	0	0	0	0	IFN-Riba-+/-IP	IFN-Riba-+/-IP		1	0	1	0	0	0	0	J	J	0	J	1	0	0	61	5366	5305	61	5366	5305	61	5366	5305	0	0	0	1	1
H	1	1	0	0	IRSA	0	0	0	0	0	0	0	0	0	0	0	0	0	IFN	IFN	IFN	1	1	1	0	0	0	0	J	M	J	J	1	1	1	28	278	250	13	278	235	43	278	265	15	0	15	1	1
F	0	0	1	0	IRSA	0	0	0	0	0	0	0	0	0	0	0	0	0	IFN	IFN		1	0	1	0	0	0	0	J	M	0	M	1	0	0	135.5	7320	7184.5	121	7305	7155	150	7335	7214	14.5	15	29.5	1	1
H	1	1	0	0	Syst	0	0	0	1	0	0	0	0	0	0	0	0	0	IFN	IFN	IFN-Riba-+/-IP	1	1	0	0	1	0	0	A	M	J	M	1	1	1	1444.5	2495	1050.5	1248	2313	1036	1641	2677	1065	196.5	182	14.5
H	1	0	1	0	IRSA	0	0	0	0	0	0	0	0	0	0	0	0	0	IFN	IFN	IFN	1	1	1	0	0	0	0	J	M	J	J	1	1	1	31.5	718	686.5	18	718	673	45	718	700	13.5	0	13.5	1	1
H	1	0	0	1	IRSA	0	0	0	0	0	1	0	1	0	0	0	0	0	IFN	IFN		1	0	1	0	0	0	0	J	A	0	M	1	0	0	22.5	2465	2602	0	2450	2405	45	2480	2799	22.5	15	197	1	1
F	0	0	1	0	IRSA	0	0	0	0	0	0	0	0	0	0	0	1	0	IFN	IFN		1	0	1	0	0	0	0	J	M	0	J	1	0	0	1276	7553	6277	1261	7553	6262	1291	7553	6292	15	0	15	1	1
F	1	1	0	0	ATCD	0	1	0	0	0	0	0	0	0	0	0	0	0	IFN	IFN	IFN-Riba-+/-IP	1	1	0	0	0	1	0	A	J	J	J	1	1	1	168.5	5721.5	5567	0	5539	5567	337	5904	5567	168.5	182.5	0		1
F		0	0	1	IRSA	0	0	0	0	0	0	0	0	0	0	0	0	0	IFN-Riba-+/-IP	IFN-Riba-+/-IP	IFN-Riba-+/-IP	1	1	1	0	0	0	0	J	A	J	J	1	1	1	162.5	1968	1805.5	0	1968	1643	325	1968	1968	162.5	0	162.5		1
F	1	0	0	1	IRSA	0	0	0	0	0	0	0	0	0	0	0	0	0	IFN	IFN		1	0	1	0	0	0	0	J	I	0	M		0			7065.5			7051			7080			14.5			1
F	1	0	1	0	Syst	0	0	0	0	0	0	0	0	0	0	0	0	0	IFN	IFN	IFN-Riba-+/-IP	1	1	0	0	1	0	0	A	A	J	J	1	1	1	182.5	7389.5	7389.5	0	7207	7207	365	7572	7572	182.5	182.5	182.5		1
H	1	1	0	0	IRSA	1	0	0	0	0	0	0	0	0	0	0	0	0	IFN-Riba-+/-IP	IFN-Riba-+/-IP		1	0	1	0	0	0	0	J	J	0	J	1	0	0	297	4592	4295	297	4592	4295	297	4592	4295	0	0	0	1	1
F	1	0	0	1	IRSA	0	0	1	0	0	0	0	0	0	0	0	0	0	IFN-Riba-+/-IP	IFN-Riba-+/-IP		1	0	1	0	0	0	0	J	J	0	J	1	0	0	153	726	573	153	726	573	153	726	573	0	0	0	1	1
H	1	1	0	0	IRSA	0	0	0	0	0	0	0	0	0	0	0	0	0	IFN	IFN-Riba-+/-IP	IFN-Riba-+/-IP	1	1	1	0	0	0	0	J	J	J	J	1	1	1	4773	6650	1877	4773	6650	1877	4773	6650	1877	0	0	0	1	1
F	0	0	0	1	S. Clin	0	0	0	0	0	0	0	0	0	0	0	0	0	IFN	IFN	IFN	1	1	0	0	0	0	1	A	M	J	J	1	1	1	75.5	434.5	481	0	252	466	151	617	496	75.5	182.5	15
H	1	1	0	0	IRSA	0	0	0	0	0	0	0	0	0	0	0	0	0	IFN	IFN	IFN	1	1	1	0	0	0	0	J	J	J	J	1	1	1	286	515	229	286	515	229	286	515	229	0	0	0	1	1
H	0	1	0	0	Syst	0	1	0	1	0	0	0	0	0	0	0	0	0	IFN	IFN		1	0	0	0	1	0	0	A	A	0	J	1	0	0	1826.5	8258.5	6432	1462	8076	6250	2191	8441	6614	364.5	182.5	182		1
H	1	0	0	1	IRSA	0	0	1	0	0	0	0	0	0	0	0	0	0	IFN	IFN		1	0	1	0	0	0	0	J	M	0	J	1	0	0	153.5	2444	2290.5	139	2444	2276	168	2444	2305	14.5	0	14.5	1	1
F	1	0	0	1	IRSA	0	0	0	0	0	0	0	0	0	0	0	0	0	IFN-Riba-+/-IP	IFN-Riba-+/-IP		1	0	1	0	0	0	0	J	A	0	J	1	0	0	165.5	4833	4667.5	0	4833	4502	331	4833	4833	165.5	0	165.5		1
F	0	1	0	0	ATCD	0	0	0	0	0	0	0	0	0	0	0	0	0	IFN	IFN-Riba-+/-IP		1	0	0	0	0	1	0	A	J	0	J	1	0	0	2047	7773	5726	1865	7591	5726	2229	7955	5726	182	182	0		1
F	1	1	0	0	IRSA	0	0	1	0	1	0	0	0	0	0	0	0	0	IFN	IFN		1	0	1	0	0	0	0	J	J	0	J	1	0	0	302	6351	6049	302	6351	6049	302	6351	6049	0	0	0	1	1
H	0	1	0	0	Syst	0	0	1	0	0	0	0	0	0	0	0	0	0	IFN	IFN-Riba-+/-IP	IFN-Riba-+/-IP	1	1	0	0	1	0	0	A	J	J	J	1	1	1	3402	3799	397	3220	3617	397	3584	3981	397	182	182	0		1
F	1	1	0	0	IRSA	0	0	0	0	0	0	0	0	0	0	0	0	0	IFN	IFN		1	0	1	0	0	0	0	J	M	0	J	1	0	0	742	6859	6117	727	6859	6102	757	6859	6132	15	0	15	1	1
F		0	1	0	ATCD	0	0	0	0	0	0	0	0	0	0	0	0	0	IFN	IFN	IFN	1	1	0	0	0	1	0	A	J	J	J	1	1	1	130	792	714	0	610	714	260	974	714	130	182	0
F	1	0	0	1	Syst	0	0	0	0	0	0	0	0	0	0	0	0	0	IFN	IFN		1	0	0	0	1	0	0	A	J	0	J	1	0	0	437	584	147	255	402	147	619	766	147	182	182	0
H		0	0	1	Syst	0	0	0	0	0	0	0	0	0	0	0	0	0	IFN			1	0	0	0	1	0	0	A	1	0	M		0			2662.5			2465			2860			197.5
H		0	1	0	Syst	1	0	0	0	0	0	0	0	0	0	0	0	0	IFN	IFN		1	0	0	0	1	0	0	I	I	0	J
H	0	0	1	0	IRSA	0	0	0	0	0	0	0	0	0	1	0	0	0	IFN	IFN	IFN-Riba-+/-IP	1	1	1	0	0	0	0	J	M	J	J	1	1	1	92.5	6621	6528.5	78	6621	6514	107	6621	6543	14.5	0	14.5	1	1
F		1	0	0		0	0	0	0	0	0	0	0	0	0	0	0	0	IFN	IFN		1	0						A	A	0	J	1	0	0	182.5	2758.5	2758.5	0	2576	2576	365	2941	2941	182.5	182.5	182.5
F	0	1	0	0	IRSA	0	0	0	0	0	0	0	0	0	0	0	0	0	IFN	IFN		1	0	1	0	0	0	0	J	A	0	J	1	0	0	205	6028	5823	23	6028	5641	387	6028	6005	182	0	182		1
H	0	0	1	0	IRSA	0	0	0	0	0	0	0	1	0	0	0	0	0	IFN	IFN		1	0	1	0	0	0	0	J	M	0	M	1	0	0	108	3822.5	3714.5	93	3808	3685	123	3837	3744	15	14.5	29.5	1	1
H	0	1	0	0	IRSA	1	0	1	0	0	0	0	0	0	0	0	0	0	IFN	IFN	IFN-Riba-+/-IP	1	1	1	0	0	0	0	J	A	A	J	1	1	1	181.5	2372	2190.5	0	2190	1827	363	2554	2554	181.5	182	363.5
H	1	0	0	1	IRSA	0	0	0	0	0	0	0	0	0	0	0	0	0	IFN	IFN	IFN	1	1	1	0	0	0	0	J	A	J	M	1	1	1	38.5	17	8.5	0	17	0	77	17	17	38.5	0	8.5		1
H	1	1	0	0	IRSA	0	0	0	0	0	0	0	0	0	0	0	0	0	IFN	IFN		1	0	1	0	0	0	0	J	J	0	M	1	0	0	73	3641	3568	73	3626	3553	73	3656	3583	0	15	15	1	1
H		1	1	0	IRSA	1	1	1	0	0	0	0	0	0	0	0	0	0	IFN	IFN		1	0	1	0	0	0	0	J	J	0	J	1	0	0	113	4071	3958	113	4071	3958	113	4071	3958	0	0	0	1	1
H	1	0	0	1	IRSA	0	0	0	0	0	0	0	0	0	0	0	0	0	IFN	IFN	IFN	1	1	1	0	0	0	0	J	M	J	J	1	1	1	252	389	137	237	389	122	267	389	152	15	0	15	1	1
F	0	1	0	0	S. Clin	0	0	0	0	0	0	0	0	0	1	0	0	0	IFN	IFN-Riba-+/-IP		1	0	0	0	0	0	1	A	J	0	J	1	0	0	1649	7064	5415	1467	6882	5415	1831	7246	5415	182	182	0		1
H		1	0	0		0	0	0	0	0	0	0	0	0	0	0	0	0	IFN	IFN		1	0						A	A	0	A	1	0	0	182.5	5113.5	5113.5	0	4749	4749	365	5478	5478	182.5	364.5	364.5
H						0	0	0	0	0	0	0	0	0	0	0	0	0	IFN		IFN-Riba-+/-IP	1	1						I	1	J	J
H		1	0	0	IRSA	1	0	0	0	0	0	0	0	0	0	0	0	0	IFN	IFN-Riba-+/-IP		1	0	1	0	0	0	0	J	J	0	J	1	0	0	1298	1305	7	1298	1305	7	1298	1305	7	0	0	0	1	1
H	0	0	1	0	Syst	0	0	0	0	0	0	0	0	0	0	0	0	0	IFN	IFN	IFN-Riba-+/-IP	1	1	0	0	1	0	0	A	A	J	J	1	1	1	182	6151	6151	0	5969	5969	364	6333	6333	182	182	182		1
H	0	1	0	0	IRSA	0	0	0	0	0	0	0	0	0	0	0	0	0	IFN	IFN	IFN-Riba-+/-IP	1	1	1	0	0	0	0	J	M	J	A	1	1	1	60.5	227	166.5	46	227	152	75	227	181	14.5	0	14.5	1	1
H		1	0	0	IRSA	0	0	0	0	0	0	0	0	0	0	0	0	0	IFN-Riba-+/-IP	IFN-Riba-+/-IP	IFN-Riba-+/-IP	1	1	1	0	0	0	0	J	I	A	J		1			596.5			414			779			182.5
H	0	1	0	0	IRSA	1	0	0	0	0	0	0	0	0	0	0	0	0	IFN-Riba-+/-IP	IFN-Riba-+/-IP		1	0	1	0	0	0	0	J	J	0	J	1	0	0	786	982	196	786	982	196	786	982	196	0	0	0	1	1
F		0	0	1	IRSA	0	0	0	0	0	0	0	0	0	0	0	0	0	IFN	IFN		1	0	1	0	0	0	0	J	J	0	J	1	0	0	92	6447	6355	92	6447	6355	92	6447	6355	0	0	0	1	1
F	0	1	0	0	ATCD	0	1	0	0	0	0	0	0	0	0	0	0	0	IFN	IFN	IFN-Riba-+/-IP	1	1	0	0	0	1	0	A	J	A	J	1	1	1	598	5844	5246	416	5480	5064	780	6208	5428	182	364	182
H	0	1	0	0		0	0	0	0	0	0	0	0	0	0	0	0	0	IFN		IFN-Riba-+/-IP	1	1						I	1	J	J
H	0	1	0	0	IRSA	1	0	0	0	0	0	0	0	0	0	0	0	0	IFN	IFN	IFN	1	1	1	0	0	0	0	J	I	I	J
F	1	0	0	1	IRSA	0	0	0	0	0	0	0	0	0	0	0	0	0	IFN			1	1	1	0	0	0	0	J	1	1	M
H	0	0	0	1	IRSA	0	0	1	0	0	0	0	0	0	0	0	0	0	IFN	IFN	IFN	1	1	1	0	0	0	0	J	A	J	J	1	1	1	167.5	367	199.5	0	367	32	335	367	367	167.5	0	167.5		1
F	1	0	1	0	IRSA	0	0	0	0	0	0	0	0	0	0	0	0	0	IFN-Riba-+/-IP	IFN-Riba-+/-IP	IFN-Riba-+/-IP	1	1	1	0	0	0	0	J	M	J	A	1	1	1	65.5	1193	1127.5	51	1193	1113	80	1193	1142	14.5	0	14.5	1	1
H	0	1	0	0	IRSA	0	0	0	0	0	0	0	0	0	0	0	0	0	IFN			1	0	1	0	0	0	0	J	1	0	J		0			4172			4172			4172			0			1
H	0	1	0	0	IRSA	1	0	0	0	0	0	0	0	0	0	1	0	0	IFN	IFN		1	0	1	0	0	0	0	J	J	0	J	1	0	0	204	2593	2389	204	2593	2389	204	2593	2389	0	0	0	1	1
H	0	1	0	0	IRSA	1	0	0	0	0	0	0	0	1	0	0	0	0	IFN	IFN		1	0	1	0	0	0	0	J	J	0	J	1	0	0	172	1253	1081	172	1253	1081	172	1253	1081	0	0	0	1	1
H	0	1	0	0	IRSA	1	0	1	0	0	0	0	0	0	0	0	0	0	IFN	IFN		1	0	1	0	0	0	0	J	J	0	J	1	0	0	446	1231	785	446	1231	785	446	1231	785	0	0	0	1	1
F	0	1	0	0		0	0	0	0	0	0	0	0	0	1	1	0	0	IFN	IFN	IFN-Riba-+/-IP	1	1						I	J	J	J			1			5662			5662			5662			0
H	0	1	0	0	IRSA	0	0	1	0	0	0	0	0	1	0	0	0	0	IFN	IFN-Riba-+/-IP		1	0	1	0	0	0	0	J	J	0	J	1	0	0	5832	5832	0	5832	5832	0	5832	5832	0	0	0	0	1	1
H	0	1	0	0	Syst	1	1	0	0	0	0	0	0	0	0	0	0	0	IFN	IFN-Riba-+/-IP	IFN-Riba-+/-IP	1	1	0	0	1	0	0	A	J	I	J	1			3026			2844			3208			182
H	0	0	1	0	Syst	0	0	0	0	0	1	0	0	0	0	0	0	0	IFN	IFN	IFN	1	1	0	0	1	0	0	A	M	J	A	1	1	1	318	647	329	121	465	314	515	829	344	197	182	15
H	0	1	0	0	S. Clin	0	1	0	0	0	0	0	0	0	0	1	0	0	IFN			1	0	0	0	0	0	1	A	1	0	J		0			7868			7686			8050			182			1
F	0	1	0	0		0	0	0	0	0	0	0	0	0	0	0	0	0	IFN	IFN-Riba-+/-IP	IFN-Riba-+/-IP	1	1						A	J	J	J	1	1	1	1633	2018	385	1451	1836	385	1815	2200	385	182	182	0
F	0	1	0	0	IRSA	1	0	0	0	0	0	0	0	0	0	0	0	0	IFN	IFN	IFN-Riba-+/-IP	1	1	1	0	0	0	0	J	J	J	J	1	1	1	114	5757	5643	114	5757	5643	114	5757	5643	0	0	0	1	1
H	0	1	0	0	IRSA	0	0	0	0	0	0	0	0	1	0	0	0	0	IFN	IFN	IFN-Riba-+/-IP	1	1	1	0	0	0	0	J	J	J	J	1	1	1	65	4485	4420	65	4485	4420	65	4485	4420	0	0	0	1	1
F	0	1	0	0	IRSA	0	0	0	0	0	0	0	0	0	0	0	0	0	IFN	IFN		1	0	1	0	0	0	0	J	A	0	J	1	0	0	102	5993	5891	0	5993	5789	204	5993	5993	102	0	102		1
H	0	1	0	0	IRSA	0	0	0	0	0	0	0	0	0	0	0	0	0	IFN	IFN-Riba-+/-IP		1	0	1	0	0	0	0	J	J	0	J	1	0	0	1005	6859	5854	1005	6859	5854	1005	6859	5854	0	0	0	1	1
H	0	1	0	0	ATCD	0	0	1	1	0	0	0	0	0	0	0	0	0	IFN	IFN	IFN-Riba-+/-IP	1	1	0	0	0	1	0	I	M	J	J			1			1692			1677			1707			15
H	0					0	0	0	0	0	0	0	0	0	0	0	0	0	IFN	IFN		1	0						I	J	0	J			0			0			0			0			0
H	0	1	0	0		0	0	0	0	0	0	0	0	0	0	0	0	0	IFN	IFN-Riba-+/-IP		1	0						I	J	0	J			0			4602			4602			4602			0
F	0	0	0	1	IRSA	0	1	0	0	0	0	0	0	0	0	0	0	0	IFN	IFN		1	0	1	0	0	0	0	J	J	0	J	1	0	0	113	2064	1951	113	2064	1951	113	2064	1951	0	0	0	1	1
H	0	1	0	0	ATCD	1	1	0	0	0	0	0	0	0	0	1	0	0	IFN	IFN-Riba-+/-IP		1	0	0	0	0	1	0	A	J	0	J	1	0	0	3678	7562	3884	3496	7380	3884	3860	7744	3884	182	182	0	1	1
F	0	0	0	1	IRSA	0	0	0	0	0	0	0	0	0	0	0	0	0	IFN	IFN		1	0	1	0	0	0	0	J	A	0	J	1	0	0	222	6541	6319	40	6541	6137	404	6541	6501	182	0	182		1
H	0	1	0	0	IRSA	1	0	0	0	0	0	0	0	0	0	0	0	0	IFN	IFN-Riba-+/-IP		1	0	1	0	0	0	0	J	J	0	J	1	0	0	4043	6577	2534	4043	6577	2534	4043	6577	2534	0	0	0	1	1
H	0	1	0	0	IRSA	0	0	0	0	0	0	0	0	0	0	0	0	0	IFN-Riba-+/-IP	IFN-Riba-+/-IP		1	0	1	0	0	0	0	J	J	0	J	1	0	0	74	144	70	74	144	70	74	144	70	0	0	0	1	1
H	0	1	0	0	ATCD	1	0	0	0	0	0	0	0	0	0	0	0	0	IFN		IFN-Riba-+/-IP	1	1	0	0	0	1	0	A	1	A	J		1			2922			2557			3287			365
H	1	1	0	0	ATCD	0	0	0	0	0	0	0	0	0	0	0	0	0	IFN	IFN	IFN-Riba-+/-IP	1	1	0	0	0	1	0	A	J	J	J	1	1	1	169.5	2771	2614	0	2589	2614	339	2953	2614	169.5	182	0
H	0	1	0	0	IRSA	0	0	0	0	0	0	0	0	0	0	0	0	0	IFN	IFN-Riba-+/-IP	IFN-Riba-+/-IP	1	1	1	0	0	0	0	J	M	J	M	1	1	1	2804	3154	350	2789	3154	335	2819	3154	365	15	0	15	1	1
H	0	1	0	0	ATCD	0	0	0	0	0	0	0	0	0	0	0	0	0	IFN	IFN		1	0	0	0	0	1	0	A	A	0	J	1	0	0	176.5	6960.5	6966.5	0	6778	6790	353	7143	7143	176.5	182.5	176.5		1
H	0				IRSA	0	0	0	0	0	0	0	0	0	0	0	0	1	IFN	IFN		1	0	1	0	0	0	0	J	M	0	J	1	0	0	77.5	349	271.5	63	349	257	92	349	286	14.5	0	14.5	1	1
F		0	0	1	IRSA	0	0	0	0	1	0	0	0	0	0	0	0	0	IFN-Riba-+/-IP	IFN-Riba-+/-IP		1	0	1	0	0	0	0	J	M	0	J	1	0	0	33.5	847	813.5	19	847	799	48	847	828	14.5	0	14.5	1	1
F	1	0	1	0	IRSA	0	0	0	0	0	0	1	0	0	0	0	0	0	IFN-Riba-+/-IP	IFN-Riba-+/-IP	IFN-Riba-+/-IP	1	1	1	0	0	0	0	J	M	J	M	1	1	1	85.5	1814	1728.5	71	1814	1714	100	1814	1743	14.5	0	14.5	1	1
F	0	1	0	0	ATCD	0	0	1	0	0	0	0	0	0	0	0	0	0	IFN-Riba-+/-IP	IFN-Riba-+/-IP		1	0	0	0	0	1	0	A	M	0	M	1	0	0	349	5127.5	4778.5	152	4930	4749	546	5325	4808	197	197.5	29.5		1
H	1	0	1	0	IRSA	0	0	0	0	0	0	0	0	0	0	0	0	0	IFN	IFN		1	0	1	0	0	0	0	J	M	0	J	1	0	0	78	6671	6593	63	6671	6578	93	6671	6608	15	0	15	1	1
F	0	1	0	0	ATCD	0	1	1	0	0	0	1	0	0	0	0	0	0	IFN	IFN		1	0	0	0	0	1	0	A	J	0	J	1	0	0	184	6931	6747	2	6749	6747	366	7113	6747	182	182	0		1
H	0	1	0	0		0	1	0	0	0	0	0	0	0	0	0	0	0	IFN	IFN-Riba-+/-IP		1	0						A	J	0	J	1	0	0	1790	2873	1083	1608	2691	1083	1972	3055	1083	182	182	0
H	0	1	0	0	IRSA	0	0	0	0	0	0	0	0	0	0	0	0	0	IFN-Riba-+/-IP	IFN-Riba-+/-IP		1	0	1	0	0	0	0	J	M	0	M	1	0	0	393.5	406	15	391	391	0	396	421	30	2.5	15	15	1	1
F	0	1	0	0	IRSA	0	0	0	0	0	0	0	0	0	0	0	0	0	IFN-Riba-+/-IP	IFN-Riba-+/-IP		1	0	1	0	0	0	0	J	J	0	M	1	0	0	120	406	286	120	391	271	120	421	301	0	15	15	1	1
F	1	0	0	1	IRSA	0	0	0	0	0	0	0	0	0	0	0	0	0	IFN	IFN	IFN-Riba-+/-IP	1	1	1	0	0	0	0	J	J	J	J	1	1	1	79	5638	5559	79	5638	5559	79	5638	5559	0	0	0	1	1
F	0	0	1	0	IRSA	0	0	0	0	1	0	0	0	0	0	0	0	0	IFN	IFN		1	0	1	0	0	0	0	J	J	0	J	1	0	0	114	4704	4590	114	4704	4590	114	4704	4590	0	0	0	1	1
F	0	1	0	0	IRSA	0	0	1	0	0	0	0	0	0	0	1	0	0	IFN	IFN		1	0	1	0	0	0	0	J	J	0	J	1	0	0	35	888	853	35	888	853	35	888	853	0	0	0	1	1
H	0	1	0	0	IRSA	0	0	0	0	0	0	0	0	0	0	0	0	0	IFN	IFN	IFN-Riba-+/-IP	1	1	1	0	0	0	0	J	J	J	A	1	1	1	630	2704	2074	630	2704	2074	630	2704	2074	0	0	0	1	1
H	0	1	0	0	ATCD	0	0	0	0	0	0	0	0	0	0	0	0	0	IFN	IFN		1	0	0	0	0	1	0	A	M	0	M	1	0	0	714.5	6558.5	5844	518	6362	5815	911	6755	5873	196.5	196.5	29		1
H	1	1	0	0	ATCD	0	0	0	0	0	0	0	0	0	0	0	0	0	IFN	IFN-Riba-+/-IP		1	0	0	0	0	1	0	A	J	0	J	1	0	0	4271.5	4271.5	0	4089	4089	0	4454	4454	0	182.5	182.5	0	1	1
H	1	0	1	0	B. Hép	1	0	0	0	0	0	0	0	0	0	0	0	0	IFN	IFN		1	0	0	1	0	0	0	A	J	0	J	1	0	0	872	3299	2427	690	3117	2427	1054	3481	2427	182	182	0
H	0	1	0	0	IRSA	1	0	0	0	0	0	0	0	0	0	0	0	0	IFN	IFN	IFN-Riba-+/-IP	1	1	1	0	0	0	0	J	J	J	J	1	1	1	68	4896	4828	68	4896	4828	68	4896	4828	0	0	0	1	1
H	0				IRSA	1	0	0	0	0	0	0	0	0	0	0	0	0	IFN	IFN-Riba-+/-IP		1	0	1	0	0	0	0	J	J	0	J	1	0	0	5157	5507	350	5157	5507	350	5157	5507	350	0	0	0	1	1
H	0	0	0	1	IRSA	0	0	0	0	0	0	0	0	0	0	0	0	0	IFN-Riba-+/-IP	IFN-Riba-+/-IP	IFN-Riba-+/-IP	1	1	1	0	0	0	0	J	M	J	M	1	1	1	41.5	119	77.5	27	119	63	56	119	92	14.5	0	14.5	1	1
H	0	1	0	0	IRSA	1	0	0	0	0	0	0	0	0	0	0	0	0	IFN-Riba-+/-IP	IFN-Riba-+/-IP	IFN-Riba-+/-IP	1	1	1	0	0	0	0	J	J	J	J	1	1	1	1911	2514	603	1911	2514	603	1911	2514	603	0	0	0	1	1
F	0	1	0	0	IRSA	0	0	0	0	0	0	0	0	0	0	0	0	0	IFN-Riba-+/-IP	IFN-Riba-+/-IP		1	0	1	0	0	0	0	J	J	0	J	1	0	0	335	5928	5593	335	5928	5593	335	5928	5593	0	0	0	1	1
H	0	0	1	0	ATCD	0	0	0	0	0	0	0	0	0	0	0	0	0	IFN	IFN	IFN	1	1	0	0	0	1	0	A	J	J	J	1	1	1	66.5	1053	1102	0	871	1102	133	1235	1102	66.5	182	0
F	0	1	0	0	ATCD	0	0	0	0	0	0	0	0	0	0	0	0	0	IFN-Riba-+/-IP	IFN-Riba-+/-IP		1	0	0	0	0	1	0	A	M	0	J	1	0	0	182	2804	2637	0	2622	2622	364	2986	2652	182	182	15
H	0	0	0	1	IRSA	1	0	0	0	0	0	0	0	0	0	0	0	0	IFN	IFN-Riba-+/-IP	IFN-Riba-+/-IP	1	1	1	0	0	0	0	J	J	J	J	1	1	1	1154	2370	1216	1154	2370	1216	1154	2370	1216	0	0	0	1	1
H	0	1	0	0	IRSA	0	0	0	0	0	0	0	0	0	0	0	0	0	IFN	IFN-Riba-+/-IP	IFN-Riba-+/-IP	1	1	1	0	0	0	0	J	J	J	M	1	1	1	3365	3783	418	3365	3783	418	3365	3783	418	0	0	0	1	1
F	1	1	0	0	IRSA	0	0	0	0	0	0	0	0	0	0	0	0	0	IFN	IFN-Riba-+/-IP		1	0	1	0	0	0	0	J	J	0	M	1	0	0	85	5618	5533	85	5603	5518	85	5633	5548	0	15	15	1	1
F	1	0	1	0	IRSA	0	0	0	0	0	0	0	0	0	0	0	0	1	IFN	IFN	IFN-Riba-+/-IP	1	1	1	0	0	0	0	J	M	J	J	1	1	1	24.5	130	105.5	10	130	91	39	130	120	14.5	0	14.5	1	1
F	0	0	0	1	IRSA	0	1	0	0	0	0	0	0	0	0	0	0	0	IFN	IFN-Riba-+/-IP	IFN-Riba-+/-IP	1	1	1	0	0	0	0	J	J	J	J	1	1	1	705	5153	4448	705	5153	4448	705	5153	4448	0	0	0	1	1
F		0	1	0		0	0	0	0	0	0	0	0	0	0	0	0	0	?	IFN-Riba-+/-IP		1	0						1	J	0	J			0			5957			5957			5957			0
F	0	1	0	0	S. Clin	0	0	0	0	0	0	0	0	0	0	0	0	0	IFN	IFN		1	1	0	0	0	0	1	A	A	1	1	1			182			0			364			182
F		1	0	0	IRSA	1	1	0	0	0	0	0	0	0	0	0	0	0	IFN-Riba-+/-IP	IFN-Riba-+/-IP	IFN-Riba-+/-IP	1	1	1	0	0	0	0	J	J	J	J	1	1	1	49	5736	5687	49	5736	5687	49	5736	5687	0	0	0	1	1
H	0	0	0	1	IRSA	1	1	0	0	0	0	1	0	0	0	0	0	0	IFN	IFN	IFN-Riba-+/-IP	1	1	1	0	0	0	0	J	J	J	M	1	1	1	366	4895	4529	366	4895	4529	366	4895	4529	0	0	0	1	1
H	1	0	1	0	IRSA	0	0	0	0	0	0	0	0	0	0	0	0	0	IFN-Riba-+/-IP	IFN-Riba-+/-IP	IFN-Riba-+/-IP	1	1	1	0	0	0	0	J	M	J	J	1	1	1	1978.5	5399	3420.5	1964	5399	3406	1993	5399	3435	14.5	0	14.5	1	1
H		0	0	1	IRSA	0	0	0	0	0	0	0	0	0	0	0	0	0	IFN-Riba-+/-IP	IFN-Riba-+/-IP	IFN-Riba-+/-IP	1	1	1	0	0	0	0	J	J	J	J	1	1	1	476	728	252	476	728	252	476	728	252	0	0	0	1	1
F	0	1	0	0	IRSA	0	0	0	0	0	0	0	0	0	0	0	0	0	IFN-Riba-+/-IP	IFN-Riba-+/-IP		1	0	1	0	0	0	0	J	J	0	J	1	0	0	89	150	61	89	150	61	89	150	61	0	0	0	1	1
H	0	1	0	0	IRSA	1	0	0	0	0	0	0	0	0	0	0	0	0	IFN-Riba-+/-IP	IFN-Riba-+/-IP	IFN-Riba-+/-IP	1	1	1	0	0	0	0	J	J	J	J	1	1	1	97	3993	3896	97	3993	3896	97	3993	3896	0	0	0	1	1
H	1	1	1	0	IRSA	0	1	1	0	0	0	0	0	0	0	0	0	0	IFN-Riba-+/-IP	IFN-Riba-+/-IP		1	0	1	0	0	0	0	J	J	0	J	1	0	0	118	6175	6057	118	6175	6057	118	6175	6057	0	0	0	1	1
H		1	0	0	B. Hép	0	0	0	0	0	0	0	0	0	0	0	0	0	IFN	IFN		1	0	0	1	0	0	0	A	I	0	M		0			622.5			425			820			197.5
H	0	1	0	0	IRSA	0	0	0	0	0	0	0	0	0	0	0	0	0	IFN-Riba-+/-IP	IFN-Riba-+/-IP		1	0	1	0	0	0	0	J	J	0	J	1	0	0	1546	1584	38	1546	1584	38	1546	1584	38	0	0	0	1	1
H	0	1	0	0	IRSA	1	1	0	0	0	0	0	0	0	0	0	0	0	IFN-Riba-+/-IP	IFN-Riba-+/-IP		1	0	1	0	0	0	0	J	J	0	M	1	0	0	1760	3682.5	1922.5	1760	3668	1908	1760	3697	1937	0	14.5	14.5	1	1
F		1	0	0	IRSA	0	1	0	0	0	0	0	0	0	0	0	0	0	IFN-Riba-+/-IP	IFN-Riba-+/-IP		1	0	1	0	0	0	0	J	J	0	J	1	0	0	58	5894	5836	58	5894	5836	58	5894	5836	0	0	0	1	1
F	0	0	0	1	IRSA	1	0	0	0	0	0	0	0	0	0	0	0	1	IFN-Riba-+/-IP	IFN-Riba-+/-IP	IFN-Riba-+/-IP	1	1	1	0	0	0	0	J	J	J	J	1	1	1	270	1259	989	270	1259	989	270	1259	989	0	0	0	1	1
H	0	1	0	0	IRSA	1	0	1	0	0	0	0	0	0	0	0	0	0	IFN-Riba-+/-IP	IFN-Riba-+/-IP	IFN-Riba-+/-IP	1	1	1	0	0	0	0	J	J	J	J	1	1	1	125	1060	935	125	1060	935	125	1060	935	0	0	0	1	1
H	0	1	0	0	Syst	1	0	1	0	0	0	0	0	0	0	0	0	0	IFN	IFN	IFN-Riba-+/-IP	1	1	0	0	1	0	0	A	J	J	M	1	1	1	205.5	1161.5	956	23	979	956	388	1344	956	182.5	182.5	0
F	0	1	0	0	B. Hép	1	1	1	0	0	0	0	0	0	0	0	0	0	IFN-Riba-+/-IP	IFN-Riba-+/-IP		1	0	0	1	0	0	0	A	J	0	J	1	0	0	98	6105	6091	0	5923	6091	196	6287	6091	98	182	0		1
H	0	1	0	0	ATCD	1	1	1	0	0	0	0	0	0	0	0	0	0	IFN	IFN-Riba-+/-IP	IFN-Riba-+/-IP	1	1	0	0	0	1	0	A	J	J	J	1	1	1	2646.5	2903.5	257	2464	2721	257	2829	3086	257	182.5	182.5	0
H	0	1	0	0	S. Clin	0	0	0	0	0	0	0	0	0	0	1	0	0	IFN	IFN		1	0	0	0	0	0	1	A	A	0	J	1	0	0	365.5	3625.5	3260	1	3443	3078	730	3808	3442	364.5	182.5	182
F	0	1	0	0	IRSA	0	1	0	0	0	0	0	0	0	0	0	0	0	IFN-Riba-+/-IP	IFN-Riba-+/-IP		1	0	1	0	0	0	0	J	J	0	J	1	0	0	63	6245	6182	63	6245	6182	63	6245	6182	0	0	0	1	1
F	0	1	0	0	Syst	1	1	0	1	0	0	0	0	0	0	0	0	0	IFN	IFN	IFN-Riba-+/-IP	1	1	0	0	1	0	0	A	J	A	J	1	1	1	48	455	541	0	181	449	96	729	633	48	274	92
F	0	0	1	0	IRSA	0	0	0	0	0	0	0	0	0	0	0	0	0	IFN-Riba-+/-IP	IFN-Riba-+/-IP		1	0	1	0	0	0	0	J	J	0	J	1	0	0	703	6120	5417	703	6120	5417	703	6120	5417	0	0	0	1	1
H	0	1	0	0	IRSA	1	0	0	0	0	0	0	0	0	0	0	0	0	IFN-Riba-+/-IP	IFN-Riba-+/-IP		1	0	1	0	0	0	0	J	A	0	J	1	0	0	91	4300	4209	0	4300	4118	182	4300	4300	91	0	91		1
F	0	0	1	0	IRSA	0	0	0	0	0	0	0	0	1	1	0	0	0	IFN-Riba-+/-IP	IFN-Riba-+/-IP		1	0	1	0	0	0	0	J	J	0	J	1	0	0	2463	5753	3290	2463	5753	3290	2463	5753	3290	0	0	0	1	1
H	0	1	0	0		0	0	1	0	0	0	0	0	0	0	0	0	0	IFN	IFN		1	0						A	A	0	J	1	0	0	182	3402	3402	0	3220	3220	364	3584	3584	182	182	182
H	0	1	0	0	IRSA	0	0	0	0	0	0	0	0	0	0	0	0	0	IFN-Riba-+/-IP	IFN-Riba-+/-IP	IFN-Riba-+/-IP	1	1	1	0	0	0	0	J	J	J	A	1	1	1	62	341	279	62	341	279	62	341	279	0	0	0	1	1
H	0	0	0	1	IRSA	0	0	1	0	0	1	0	0	0	0	0	1	0	IFN-Riba-+/-IP	IFN-Riba-+/-IP		1	0	1	0	0	0	0	J	J	0	J	1	0	0	96	4555	4459	96	4555	4459	96	4555	4459	0	0	0	1	1
F	1	1	0	0	S. Clin	0	0	0	0	0	0	0	0	0	0	0	0	0	IFN	IFN		1	0	0	0	0	0	1	A	J	0	J	1	0	0	174.5	6404	6237	0	6222	6237	349	6586	6237	174.5	182	0		1
F	0	1	0	0	Syst	1	1	1	0	0	0	0	0	0	0	0	0	0	IFN	IFN-Riba-+/-IP	IFN-Riba-+/-IP	1	1	0	0	1	0	0	A	J	A	J	1	1	1	2039.5	4383	2343.5	1857	4018	2161	2222	4748	2526	182.5	365	182.5
H		1	0	0	IRSA	0	0	0	0	0	0	0	0	0	0	0	0	0	IFN-Riba-+/-IP	IFN-Riba-+/-IP		1	0	1	0	0	0	0	J	J	0	J	1	0	0	160	160	0	160	160	0	160	160	0	0	0	0	1	1
H	1	1	0	0	IRSA	0	1	0	0	0	0	0	0	0	0	0	0	0	IFN-Riba-+/-IP	IFN-Riba-+/-IP		1	0	1	0	0	0	0	J	J	0	J	1	0	0	166	1630	1464	166	1630	1464	166	1630	1464	0	0	0	1	1
H		1	0	0	ATCD	1	1	1	0	0	0	0	0	0	0	0	0	0	IFN	IFN-Riba-+/-IP		1	0	0	0	0	1	0	A	J	0	J	1	0	0	3102	8497	5395	2920	8315	5395	3284	8679	5395	182	182	0		1
F		1	0	0	IRSA	0	0	0	0	0	0	0	0	0	0	0	0	0	IFN-Riba-+/-IP	IFN-Riba-+/-IP		1	0	1	0	0	0	0	J	J	0	J	1	0	0	142	1171	1029	142	1171	1029	142	1171	1029	0	0	0	1	1
F		0	1	0	IRSA	0	0	0	0	0	0	0	0	0	0	0	0	0	IFN-Riba-+/-IP	IFN-Riba-+/-IP		1	0	1	0	0	0	0	J	J	0	J	1	0	0	93	3381	3288	93	3381	3288	93	3381	3288	0	0	0	1	1
H	0	1	0	0	ATCD	0	0	0	0	1	0	0	0	0	0	0	0	0	IFN	IFN-Riba-+/-IP		1	0	0	0	0	1	0	A	I	0	J		0			2776			2594			2958			182
F	0					0	0	0	0	1	0	0	0	0	0	0	0	0	IFN-Riba-+/-IP	IFN-Riba-+/-IP		1	0						A	J	0	J	1	0	0	247	5131	4884	65	4949	4884	429	5313	4884	182	182	0		1
H	0	1	0	0	IRSA	1	0	0	0	0	0	0	0	0	0	0	0	0	IFN-Riba-+/-IP	IFN-Riba-+/-IP	IFN-Riba-+/-IP	1	1	1	0	0	0	0	J	J	J	J	1	1	1	65	2215	2150	65	2215	2150	65	2215	2150	0	0	0	1	1
F	0	0	0	1		0	0	0	0	0	0	0	0	0	0	0	0	0	IFN	IFN	IFN	1	1						A	I	J	J		1			945			763			1127			182
H	0	1	0	0	B. Hép	1	0	0	0	0	0	0	0	0	0	0	0	1	IFN-Riba-+/-IP	IFN-Riba-+/-IP		1	0	0	1	0	0	0	A	I	0	A		0			1096			732			1460			364
F	0				IRSA	0	0	0	0	1	0	0	0	0	0	0	0	0	IFN-Riba-+/-IP	IFN-Riba-+/-IP	IFN-Riba-+/-IP	1	1	1	0	0	0	0	J	I	0	J		0			4174			4174			4174			0			1
H	0	1	0	0	B. Hép	1	0	0	0	0	0	0	0	0	0	0	0	0	IFN-Riba-+/-IP	IFN-Riba-+/-IP		1	0	0	1	0	0	0	A	J	0	J	1	0	0	3928	5577	1649	3746	5395	1649	4110	5759	1649	182	182	0	1	1
H		1	0	0	IRSA	0	0	0	0	0	0	0	0	0	0	0	0	0	IFN-Riba-+/-IP	IFN-Riba-+/-IP	IFN-Riba-+/-IP	1	1	1	0	0	0	0	J	J	J	J	1	1	1	34	178	144	34	178	144	34	178	144	0	0	0	1	1
H	0	1	0	0	B. Hép	1	0	0	0	1	0	0	0	0	0	0	0	0	IFN	IFN-Riba-+/-IP	IFN-Riba-+/-IP	1	1	0	1	0	0	0	A	J	J	J	1	1	1	1521	4296	2775	1339	4114	2775	1703	4478	2775	182	182	0		1
F	0	1	0	0		0	1	0	0	0	0	0	0	0	0	0	0	0	?	IFN-Riba-+/-IP		1	0						1	J	0	J			0			2038			2038			2038			0
F	1	1	0	0	IRSA	0	0	0	0	0	0	0	0	0	0	0	0	0	IFN-Riba-+/-IP	IFN-Riba-+/-IP	IFN-Riba-+/-IP	1	1	1	0	0	0	0	J	J	J	J	1	1	1	139	3837	3698	139	3837	3698	139	3837	3698	0	0	0	1	1
H	0	1	0	0	Syst	1	0	0	0	0	0	0	0	0	0	0	0	0	IFN	IFN-Riba-+/-IP	IFN-Riba-+/-IP	1	1	0	0	1	0	0	A	M	J	J	1	1	1	622.5	6197.5	5575	425	6015	5560	820	6380	5590	197.5	182.5	15		1
F	1	1	0	0	IRSA	0	0	0	0	0	0	0	1	0	1	0	0	0	IFN	IFN	IFN-Riba-+/-IP	1	1	1	0	0	0	0	J	J	J	J	1	1	1	69	5385	5316	69	5385	5316	69	5385	5316	0	0	0	1	1
H	1	0	0	1	IRSA	0	0	0	0	0	0	0	0	0	0	0	0	0	IFN-Riba-+/-IP	IFN-Riba-+/-IP		1	0	1	0	0	0	0	J	J	0	J	1	0	0	42	228	186	42	228	186	42	228	186	0	0	0	1	1
F	0	1	0	0	IRSA	0	0	0	0	0	0	0	0	0	0	0	0	0	IFN-Riba-+/-IP	IFN-Riba-+/-IP		1	0	1	0	0	0	0	J	M	0	M	1	0	0	680	680	15	665	665	0	695	695	30	15	15	15	1	1
H	1	1	0	0	IRSA	1	0	0	0	0	0	0	0	0	0	0	0	0	IFN-Riba-+/-IP	IFN-Riba-+/-IP		1	0	1	0	0	0	0	J	J	0	J	1	0	0	182	4495	4313	182	4495	4313	182	4495	4313	0	0	0	1	1
H	0	1	0	0	Syst	1	0	0	0	0	0	0	0	0	0	0	0	0	IFN	IFN-Riba-+/-IP	IFN-Riba-+/-IP	1	1	0	0	1	0	0	A	M	J	J	1	1	1	3759	4901	1142	3562	4719	1127	3956	5083	1157	197	182	15		1
H	1	1	0	0	IRSA	0	0	0	0	0	0	0	0	0	0	0	0	0	IFN-Riba-+/-IP	IFN-Riba-+/-IP	IFN-Riba-+/-IP	1	1	1	0	0	0	0	J	J	J	J	1	1	1	88	425	337	88	425	337	88	425	337	0	0	0	1	1
F	1	1	0	0	IRSA	0	1	1	0	0	0	0	0	0	0	0	0	0	IFN-Riba-+/-IP	IFN-Riba-+/-IP		1	0	1	0	0	0	0	J	J	0	J	1	0	0	49	2744	2695	49	2744	2695	49	2744	2695	0	0	0	1	1
F	1	0	0	1	IRSA	0	1	0	0	0	0	0	0	0	0	0	0	0	IFN-Riba-+/-IP	IFN-Riba-+/-IP		1	0	1	0	0	0	0	J	M	0	J	1	0	0	533.5	4919	4385.5	520	4919	4372	547	4919	4399	13.5	0	13.5	1	1
H	0	1	0	0	IRSA	0	0	0	0	0	0	0	0	0	0	0	0	0	IFN-Riba-+/-IP	IFN-Riba-+/-IP	IFN-Riba-+/-IP	1	1	1	0	0	0	0	J	M	J	A	1	1	1	35	597	562	20	597	547	50	597	577	15	0	15	1	1
H	0	1	0	0	IRSA	0	0	1	0	0	0	0	0	0	0	0	0	0	IFN-Riba-+/-IP	IFN-Riba-+/-IP	IFN-Riba-+/-IP	1	1	1	0	0	0	0	J	J	J	J	1	1	1	131	453	322	131	453	322	131	453	322	0	0	0	1	1
F	0	1	0	0	S. Clin	0	0	0	0	0	0	0	0	0	0	0	0	0	IFN-Riba-+/-IP	IFN-Riba-+/-IP	IFN-Riba-+/-IP	1	1	0	0	0	0	1	A	M	J	J	1	1	1	90	1248	1264.5	0	1066	1250	180	1430	1279	90	182	14.5
H	1	1	0	0	IRSA	1	0	0	0	0	0	0	0	0	0	0	0	0	IFN-Riba-+/-IP	IFN-Riba-+/-IP	IFN-Riba-+/-IP	1	1	1	0	0	0	0	J	J	J	J	1	1	1	86	406	320	86	406	320	86	406	320	0	0	0	1	1
F	0	1	0	0	IRSA	0	0	0	0	0	0	0	0	0	0	0	0	0	IFN-Riba-+/-IP	IFN-Riba-+/-IP	IFN-Riba-+/-IP	1	1	1	0	0	0	0	J	M	A	J	1	1	1	35	1482	1447	20	1300	1250	50	1664	1644	15	182	197	1
H	1	0	1	0	Syst	0	0	0	0	1	0	0	0	0	0	0	0	0	IFN	IFN		1	0	0	0	1	0	0	A	J	0	J	1	0	0	710	7640	6930	528	7458	6930	892	7822	6930	182	182	0		1
H		1	0	0	IRSA	0	0	0	0	0	0	0	0	0	0	0	0	0	IFN-Riba-+/-IP	IFN-Riba-+/-IP	IFN-Riba-+/-IP	1	1	1	0	0	0	0	J	I	J	M		1			4274			4274			4274			0			1
H		0	1	0	ATCD	0	0	1	0	0	0	0	0	0	0	0	0	0	IFN	IFN		1		0	0	0	1	0	A	J	0	J	1	0	0	692	5383	4691	510	5201	4691	874	5565	4691	182	182	0		1
F	0	0	0	1	IRSA	0	0	0	0	0	0	0	0	0	0	0	0	0	IFN-Riba-+/-IP	IFN-Riba-+/-IP		1	0	1	0	0	0	0	J	J	0	J	1	0	0	68	5193	5125	68	5193	5125	68	5193	5125	0	0	0	1	1
H	0	1	0	0	Syst	0	0	1	0	0	1	0	0	0	0	1	0	0	IFN	IFN-Riba-+/-IP	IFN-Riba-+/-IP	1	1	0	0	1	0	0	A	J	J	M	1	1	1	3854	4379	525	3672	4197	525	4036	4561	525	182	182	0	1	1
F	1	1	0	0	Syst	0	0	0	0	0	0	0	0	0	0	0	0	0	IFN	IFN-Riba-+/-IP		1	0	0	0	1	0	0	A	J	0	J	1	0	0	5670	7962	2292	5488	7780	2292	5852	8144	2292	182	182	0	1	1
H	0	1	0	0	IRSA	1	0	0	0	0	0	0	0	0	0	0	0	0	IFN-Riba-+/-IP	IFN-Riba-+/-IP	IFN-Riba-+/-IP	1	1	1	0	0	0	0	J	J	J	J	1	1	1	132	1589	1457	132	1589	1457	132	1589	1457	0	0	0	1	1
F	0	0	0	1	IRSA	0	0	0	0	0	0	0	0	0	0	0	1	0	IFN-Riba-+/-IP	IFN-Riba-+/-IP	IFN-Riba-+/-IP	1	1	1	0	0	0	0	J	A	J	J	1	1	1	55.5	4118	4062.5	0	4118	4007	111	4118	4118	55.5	0	55.5		1
H	0	1	0	0	IRSA	1	1	0	0	0	0	0	0	0	0	0	0	0	IFN-Riba-+/-IP	IFN-Riba-+/-IP	IFN-Riba-+/-IP	1	1	1	0	0	0	0	J	J	J	J	1	1	1	48	2338	2290	48	2338	2290	48	2338	2290	0	0	0	1	1
H	0	1	0	0	Syst	1	0	0	0	0	0	0	0	1	0	0	0	0	IFN	IFN-Riba-+/-IP		1	0	0	0	1	0	0	A	J	0	M	1	0	0	2905.5	4581.5	1676	2723	4384	1661	3088	4779	1691	182.5	197.5	15		1
F		0	0	1	IRSA	0	0	0	0	0	0	0	0	0	0	0	0	0	IFN-Riba-+/-IP	IFN-Riba-+/-IP		1	0	1	0	0	0	0	J	I	0	J		0			5006			5006			5006			0			1
H		1	0	0	IRSA	0	0	0	0	0	0	0	0	0	0	0	0	0	IFN-Riba-+/-IP	IFN-Riba-+/-IP	IFN-Riba-+/-IP	1	1	1	0	0	0	0	J	A	I	J	1			207			25			389			182
F	0	1	0	0	IRSA	0	1	0	0	0	0	0	0	0	0	0	0	0	IFN-Riba-+/-IP	IFN-Riba-+/-IP	IFN-Riba-+/-IP	1	1	1	0	0	0	0	J	J	J	J	1	1	1	109	427	318	109	427	318	109	427	318	0	0	0	1	1
H		1	0	0	B. Hép	0	0	1	0	0	0	0	0	0	0	0	0	0	IFN	IFN	IFN-Riba-+/-IP	1	1	0	1	0	0	0	A	I	J	J		1			4000			3818			4182			182			1
H		1	0	0	IRSA	1	0	0	0	0	0	0	0	0	0	0	0	0	IFN-Riba-+/-IP	IFN-Riba-+/-IP		1	0	1	0	0	0	0	J	J	0	J	1	0	0	4017	4738	721	4017	4738	721	4017	4738	721	0	0	0	1	1
H	0	0	0	1	B. Hép	0	0	0	0	0	0	0	0	0	0	0	0	1	IFN-Riba-+/-IP	IFN-Riba-+/-IP	IFN-Riba-+/-IP	1	1	0	1	0	0	0	A	J	J	J	1	1	1	83.5	144.5	122	0	0	122	167	289	122	83.5	144.5	0
H	0	1	0	0	ATCD	0	0	0	0	0	0	0	0	0	0	0	0	0	IFN	IFN-Riba-+/-IP		1	0	0	0	0	1	0	A	A	0	M	1	0	0	3287.5	3666.5	379	2923	3469	182	3652	3864	576	364.5	197.5	197
H	0	1	0	0	IRSA	1	1	0	0	0	0	0	0	0	0	0	0	0	IFN-Riba-+/-IP	IFN-Riba-+/-IP		1	0	1	0	0	0	0	J	J	0	J	1	0	0	336	2477	2141	336	2477	2141	336	2477	2141	0	0	0	1	1
H	0	1	0	0		0	1	0	0	0	0	0	0	0	0	0	0	0	?	IFN-Riba-+/-IP		1	0						1	J	0	J			0			133			133			133			0
H	0	1	0	0	ATCD	1	1	0	0	0	0	0	0	0	0	1	0	0	IFN-Riba-+/-IP	IFN-Riba-+/-IP	IFN-Riba-+/-IP	1	1	0	0	0	1	0	A	J	J	J	1	1	1	92.5	1354.5	1352	0	1172	1352	185	1537	1352	92.5	182.5	0
H	0	1	0	0	B. Hép	1	0	0	0	0	0	0	0	0	0	0	0	0	IFN-Riba-+/-IP	IFN-Riba-+/-IP	IFN-Riba-+/-IP	1	1	0	1	0	0	0	A	M	J	J	1	1	1	90	795	811.5	0	613	797	180	977	826	90	182	14.5
H		0	1	0	B. Hép	0	0	0	0	0	1	0	0	0	0	0	0	0	IFN-Riba-+/-IP	IFN-Riba-+/-IP		1	0	0	1	0	0	0	A	J	0	1	1			1237			1055			1419			182
H	1	1	0	0	ATCD	0	0	1	0	0	1	0	0	0	0	0	0	0	IFN	IFN-Riba-+/-IP		1	0	0	0	0	1	0	A	J	0	J	1	0	0	4699	8045	3346	4517	7863	3346	4881	8227	3346	182	182	0	1	1
F	1	0	1	0	IRSA	0	0	0	0	0	0	0	0	0	1	0	0	0	IFN-Riba-+/-IP	IFN-Riba-+/-IP		1	0	1	0	0	0	0	J	J	0	J	1	0	0	78	3999	3921	78	3999	3921	78	3999	3921	0	0	0	1	1
F	0	1	0	0	ATCD	0	1	0	0	0	0	0	0	0	0	0	0	0	IFN	IFN-Riba-+/-IP		1	0	0	0	0	1	0	A	J	0	J	1	0	0	2411	3781	1370	2229	3599	1370	2593	3963	1370	182	182	0		1
F	0	0	1	0	IRSA	0	0	1	0	0	1	0	0	0	0	0	0	0	IFN-Riba-+/-IP	IFN-Riba-+/-IP		1	0	1	0	0	0	0	J	M	0	1	1			408.5			394			423			14.5			1
F	0	0	1	0	IRSA	0	0	0	0	0	0	0	1	0	0	0	0	0	IFN-Riba-+/-IP	IFN-Riba-+/-IP	IFN-Riba-+/-IP	1	1	1	0	0	0	0	J	J	J	J	1	1	1	101	170	69	101	170	69	101	170	69	0	0	0	1	1
F	0	0	1	0	IRSA	0	0	0	0	0	0	0	0	0	0	0	0	0	IFN-Riba-+/-IP	IFN-Riba-+/-IP		1	0	1	0	0	0	0	J	J	0	J	1	0	0	3059	3837	778	3059	3837	778	3059	3837	778	0	0	0	1	1
H		1	0	0	IRSA	0	0	1	0	0	0	0	0	0	1	0	0	0	IFN-Riba-+/-IP	IFN-Riba-+/-IP	IFN-Riba-+/-IP	1	1	1	0	0	0	0	J	M	J	J	1	1	1	63	191	128	48	191	113	78	191	143	15	0	15	1	1
H	1	1	0	0	Syst	0	0	0	0	0	0	0	0	0	0	0	0	0	IFN-Riba-+/-IP	IFN-Riba-+/-IP	IFN-Riba-+/-IP	1	1	0	0	1	0	0	A	M	J	J	1	1	1	75	189	236	0	7	221	150	371	251	75	182	15
F		0	1	0	IRSA	0	0	0	0	1	0	0	0	1	0	0	0	0	IFN-Riba-+/-IP	IFN-Riba-+/-IP		1	0	1	0	0	0	0	J	J	0	J	1	0	0	294	4179	3885	294	4179	3885	294	4179	3885	0	0	0	1	1
H		1	0	0	Syst	0	0	0	0	0	0	0	0	0	0	0	0	0	IFN	IFN-Riba-+/-IP	IFN-Riba-+/-IP	1	1	0	0	1	0	0	A	J	J	J	1	1	1	4556	4649	93	4374	4467	93	4738	4831	93	182	182	0	1	1
H	1	1	0	0	Syst	0	0	0	0	0	0	0	0	0	0	0	0	0	IFN-Riba-+/-IP	IFN-Riba-+/-IP		1	0	0	0	1	0	0	A	J	0	M	1	0	0	425	5585	5160	243	5388	5145	607	5782	5175	182	197	15		1
F	0	0	0	1	B. Hép	0	0	0	0	0	1	0	1	0	0	0	0	0	IFN	IFN		1	0	0	1	0	0	0	A	J	0	J	1	0	0	148.5	7501	7386	0	7319	7386	297	7683	7386	148.5	182	0		1
F	1	0	1	0	IRSA	0	0	0	0	0	0	0	0	0	0	0	0	0	IFN-Riba-+/-IP	IFN-Riba-+/-IP	IFN-Riba-+/-IP	1	1	1	0	0	0	0	J	J	J	J	1	1	1	63	1474	1411	63	1474	1411	63	1474	1411	0	0	0	1	1
F	1	1	0	0	IRSA	0	0	0	0	0	0	0	0	0	0	0	0	0	IFN-Riba-+/-IP	IFN-Riba-+/-IP		1	0	1	0	0	0	0	J	J	0	J	1	0	0	103	3827	3724	103	3827	3724	103	3827	3724	0	0	0	1	1
F	1	0	0	1	Syst	0	0	1	0	0	0	0	0	0	0	0	0	0	IFN-Riba-+/-IP	IFN-Riba-+/-IP		1	0	0	0	1	0	0	A	J	0	M	1	0	0	175	441.5	273.5	0	245	259	350	638	288	175	196.5	14.5
F	0	1	0	0	Syst	0	0	0	0	0	0	0	0	0	0	0	0	0	IFN-Riba-+/-IP	IFN-Riba-+/-IP	IFN-Riba-+/-IP	1	1	0	0	1	0	0	A	I	J	J		1			1888			1706			2070			182
H	0	1	0	0	Syst	0	0	0	0	0	0	0	0	0	0	0	0	0	IFN-Riba-+/-IP	IFN-Riba-+/-IP	IFN-Riba-+/-IP	1	1	0	0	1	0	0	A	J	J	J	1	1	1	126.5	164	75	0	0	75	253	328	75	126.5	164	0
H	0	1	0	0	Syst	0	0	0	0	0	0	0	0	1	0	0	0	0	IFN	IFN	IFN-Riba-+/-IP	1	1	0	0	1	0	0	A	A	J	J	1	1	1	182.5	699.5	699.5	0	517	517	365	882	882	182.5	182.5	182.5
H	0	1	0	0	IRSA	0	0	0	0	0	0	0	0	0	0	0	0	0	IFN-Riba-+/-IP	IFN-Riba-+/-IP	IFN-Riba-+/-IP	1	1	1	0	0	0	0	J	J	J	J	1	1	1	42	90	48	42	90	48	42	90	48	0	0	0	1	1
H	0	1	1	0	ATCD	1	1	0	0	1	1	0	0	0	0	0	0	0	IFN-Riba-+/-IP	IFN-Riba-+/-IP	IFN-Riba-+/-IP	1	1	0	0	0	1	0	A	J	J	J	1	1	1	9	4305	4469	0	4123	4469	18	4487	4469	9	182	0	1	1
F	0	0	1	0	B. Hép	0	0	0	0	0	0	0	1	0	0	0	0	0	IFN-Riba-+/-IP	IFN-Riba-+/-IP	IFN-Riba-+/-IP	1	1	0	1	0	0	0	A	J	J	J	1	1	1	142.5	1930.5	1828	0	1748	1828	285	2113	1828	142.5	182.5	0
H	1	1	0	0	Syst	0	0	1	0	0	0	0	0	0	0	0	0	0	IFN	IFN-Riba-+/-IP		1	0	0	0	1	0	0	A	J	0	J	1	0	0	4554	6581	2027	4372	6399	2027	4736	6763	2027	182	182	0	1	1
F	0	1	0	0	ATCD	0	1	0	0	0	0	0	0	0	0	0	0	0	IFN-Riba-+/-IP	IFN-Riba-+/-IP	IFN-Riba-+/-IP	1	1	0	0	0	1	0	A	J	J	J	1	1	1	124.5	3882.5	3816	0	3700	3816	249	4065	3816	124.5	182.5	0		1
H	1	0	0	1	B. Hép	0	0	0	0	0	0	0	0	0	0	0	0	0	IFN	IFN-Riba-+/-IP	IFN-Riba-+/-IP	1	1	0	1	0	0	0	A	J	J	J	1	1	1	5602	7038	1436	5420	6856	1436	5784	7220	1436	182	182	0	1	1
F	0	1	0	0	IRSA	0	1	1	0	0	0	0	0	0	0	0	0	0	IFN-Riba-+/-IP	IFN-Riba-+/-IP	IFN-Riba-+/-IP	1	1	1	0	0	0	0	J	M	J	J	1	1	1	9.5	241	231.5	0	241	222	19	241	241	9.5	0	9.5	1	1
H	0	1	0	0	ATCD	0	0	0	0	0	0	0	0	0	0	0	0	0	IFN-Riba-+/-IP	IFN-Riba-+/-IP	IFN-Riba-+/-IP	1	1	0	0	0	1	0	A	J	J	J	1	1	1	159	275	139	0	93	139	318	457	139	159	182	0
F	0	1	0	0	Syst	1	1	0	0	0	0	0	0	0	0	0	0	0	IFN-Riba-+/-IP	IFN-Riba-+/-IP		1	0	0	0	1	0	0	A	I	0	J		0			2558.5			2376			2741			182.5
H	0	1	1	0	ATCD	0	0	0	0	0	0	0	0	0	0	0	0	0	IFN	IFN-Riba-+/-IP	IFN-Riba-+/-IP	1	1	0	0	0	1	0	A	J	I	J	1			3425			3243			3607			182
F	0	1	0	0	Syst	0	0	0	0	0	0	0	0	0	0	0	0	0	IFN-Riba-+/-IP	IFN-Riba-+/-IP		1	0	0	0	1	0	0	A	M	0	M	1	0	0	99.5	2237	2229	0	2040	2205	199	2434	2253	99.5	197	24
H	0	1	0	0	ATCD	1	0	0	0	0	0	0	0	0	0	0	0	0	IFN	IFN	IFN-Riba-+/-IP	1	1	0	0	0	1	0	A	J	J	J	1	1	1	41.5	5745	5844	0	5563	5844	83	5927	5844	41.5	182	0		1
F	0	1	0	0	IRSA	0	0	0	0	0	0	0	0	0	0	0	0	0	IFN-Riba-+/-IP	IFN-Riba-+/-IP	IFN-Riba-+/-IP	1	1	1	0	0	0	0	J	J	J	J	1	1	1	99	1658	1559	99	1658	1559	99	1658	1559	0	0	0	1	1
F	1	1	0	0	ATCD	0	0	1	0	0	0	0	0	0	0	0	0	0	IFN-Riba-+/-IP	IFN-Riba-+/-IP	IFN-Riba-+/-IP	1	1	0	0	0	1	0	A	J	J	J	1	1	1	577	2405	1828	395	2223	1828	759	2587	1828	182	182	0
H	0	1	0	0	Syst	1	0	0	0	0	0	0	0	0	0	0	0	0	IFN	IFN-Riba-+/-IP		1	0	0	0	1	0	0	A	J	0	J	1	0	0	3429.5	6819.5	3390	3247	6637	3390	3612	7002	3390	182.5	182.5	0		1
H	0	1	0	0	ATCD	1	1	0	0	0	0	0	0	0	0	0	0	0	IFN-Riba-+/-IP	IFN-Riba-+/-IP		1	0	0	0	0	1	0	A	J	0	J	1	0	0	3077.5	5195.5	2118	2895	5013	2118	3260	5378	2118	182.5	182.5	0		1
H	0	0	1	0	IRSA	0	0	1	0	0	0	0	0	0	0	0	0	0	IFN-Riba-+/-IP	IFN-Riba-+/-IP		1	0	1	0	0	0	0	J	J	0	J	1	0	0	91	579	488	91	579	488	91	579	488	0	0	0	1	1
H	1	0	0	1	IRSA	0	0	0	0	0	0	0	0	0	0	0	0	0	IFN-Riba-+/-IP	IFN-Riba-+/-IP	IFN-Riba-+/-IP	1	1	1	0	0	0	0	J	M	J	J	1	1	1	131.5	208	76.5	117	208	62	146	208	91	14.5	0	14.5	1	1
F	1					0	0	0	0	0	0	0	0	0	0	0	0	0	?	IFN-Riba-+/-IP		1	0						1	J	0	M			0			4433			4418			4448			15
F	0	0	0	1	IRSA	0	0	0	0	0	0	0	0	0	0	0	0	0	IFN-Riba-+/-IP	IFN-Riba-+/-IP		1	0	1	0	0	0	0	J	J	0	J	1	0	0	167	694	527	167	694	527	167	694	527	0	0	0	1	1
H	0	0	0	1	IRSA	0	0	0	0	0	0	0	0	0	0	0	0	0	IFN-Riba-+/-IP	IFN-Riba-+/-IP		1	0	1	0	0	0	0	J	J	0	J	1	0	0	16	2591	2575	16	2591	2575	16	2591	2575	0	0	0	1	1
H	0	1	0	0	IRSA	1	0	0	0	0	0	0	0	0	0	0	0	0	IFN-Riba-+/-IP	IFN-Riba-+/-IP	IFN-Riba-+/-IP	1	1	1	0	0	0	0	J	M	J	J	1	1	1	92	822	730	77	822	715	107	822	745	15	0	15	1	1
H	0	1	0	0		0	0	0	0	0	0	0	0	0	0	0	0	0	IFN-Riba-+/-IP	IFN-Riba-+/-IP		1	0						A	J	0	J	1	0	0	471	2637	2166	289	2455	2166	653	2819	2166	182	182	0
F	0	0	0	1	S. Clin	0	0	0	0	0	0	0	0	0	0	0	0	0	IFN-Riba-+/-IP	IFN-Riba-+/-IP	IFN-Riba-+/-IP	1	1	0	0	0	0	1	A	J	J	J	1	1	1	33	60	54	0	0	54	66	120	54	33	60	0	1
H	0	1	0	0	Syst	0	0	0	0	0	0	0	0	0	0	0	0	0	IFN-Riba-+/-IP	IFN-Riba-+/-IP	IFN-Riba-+/-IP	1	1	0	0	1	0	0	A	J	J	J	1	1	1	251	4672	4421	69	4490	4421	433	4854	4421	182	182	0		1
F	0	0	0	1	IRSA	0	0	0	0	0	0	0	0	0	0	0	0	0	IFN-Riba-+/-IP	IFN-Riba-+/-IP	IFN-Riba-+/-IP	1	1	1	0	0	0	0	J	J	J	J	1	1	1	325	644	319	325	644	319	325	644	319	0	0	0	1	1
H	0	0	1	0	IRSA	0	0	0	0	0	0	0	0	0	0	0	0	0	IFN-Riba-+/-IP	IFN-Riba-+/-IP	IFN-Riba-+/-IP	1	1	1	0	0	0	0	J	J	J	J	1	1	1	39	147	108	39	147	108	39	147	108	0	0	0	1	1
H	0	1	0	0	Syst	0	0	0	0	0	1	0	0	0	0	0	0	0	IFN-Riba-+/-IP	IFN-Riba-+/-IP	IFN-Riba-+/-IP	1	1	0	0	1	0	0	A	A	J	J	1	1	1	1826.5	3044	1217.5	1462	2862	1035	2191	3226	1400	364.5	182	182.5
H	0	1	0	0	Syst	0	0	1	0	0	1	0	0	0	0	0	0	0	IFN-Riba-+/-IP	IFN-Riba-+/-IP	IFN-Riba-+/-IP	1	1	0	0	1	0	0	A	M	J	J	1	1	1	90	121.5	77.5	0	0	63	180	243	92	90	121.5	14.5
H	0	0	0	1	IRSA	0	0	0	0	0	0	0	0	0	0	0	0	0	IFN-Riba-+/-IP	IFN-Riba-+/-IP		1	0	1	0	0	0	0	J	M	0	J	1	0	0	295.5	1698	1402.5	281	1698	1388	310	1698	1417	14.5	0	14.5	1	1
F	0	0	1	0	IRSA	0	0	0	0	0	0	0	0	0	0	0	0	0	IFN-Riba-+/-IP	IFN-Riba-+/-IP	IFN-Riba-+/-IP	1	1	1	0	0	0	0	J	J	J	J	1	1	1	138	267	129	138	267	129	138	267	129	0	0	0	1	1
H		1	0	0		0	0	0	0	0	0	0	0	0	0	0	0	0	?	IFN-Riba-+/-IP		1	0						1	J	0	J			0			305			305			305			0
F	0				Syst	0	0	0	0	0	0	0	0	0	0	0	0	0	IFN-Riba-+/-IP	IFN-Riba-+/-IP	IFN-Riba-+/-IP	1	1	0	0	1	0	0	A	I	J	M		1			1064.5			882			1247			182.5
F	0	0	0	1	Syst	0	0	1	0	0	1	0	0	1	0	0	0	1	IFN-Riba-+/-IP	IFN-Riba-+/-IP	IFN-Riba-+/-IP	1	1	0	0	1	0	0	A	J	J	J	1	1	1	168	279	125	0	97	125	336	461	125	168	182	0
H	0	1	0	0		0	1	0	0	0	0	0	0	1	0	1	0	0	?	IFN-Riba-+/-IP		1	0						1	J	0	J			0			63			63			63			0
H	0	1	1	0	IRSA	0	0	0	0	0	0	0	0	0	0	0	0	0	IFN-Riba-+/-IP	IFN-Riba-+/-IP	IFN-Riba-+/-IP	1	1	1	0	0	0	0	J	J	J	M	1	1	1	67	138	71	67	138	71	67	138	71	0	0	0	1	1
H	0	1	0	0	Syst	1	1	0	0	0	0	0	0	0	0	0	0	0	IFN-Riba-+/-IP	IFN-Riba-+/-IP		1	0	0	0	1	0	0	A	J	0	J	1	0	0	2127	5851	3724	1945	5669	3724	2309	6033	3724	182	182	0		1
H	0	1	0	0	ATCD	0	0	0	0	0	0	0	0	0	0	0	0	0	IFN-Riba-+/-IP	IFN-Riba-+/-IP		1	0	0	0	0	1	0	A	J	0	A	1	0	0	132	365.5	283.5	0	1	101	264	730	466	132	364.5	182.5
H	0	1	0	0	Syst	1	0	0	0	0	0	0	0	0	0	0	0	0	IFN-Riba-+/-IP	IFN-Riba-+/-IP		1	0	0	0	1	0	0	A	J	0	J	1	0	0	2578	2770	192	2396	2588	192	2760	2952	192	182	182	0
H	0	1	0	0	Syst	0	0	0	0	0	0	0	0	0	0	0	0	0	IFN-Riba-+/-IP	IFN-Riba-+/-IP		1	0	0	0	1	0	0	A	M	0	J	1	0	0	90	3516	3532.5	0	3334	3518	180	3698	3547	90	182	14.5
H	0	1	0	0	ATCD	0	1	0	0	0	0	0	0	0	0	0	0	0	IFN	IFN-Riba-+/-IP	IFN-Riba-+/-IP	1	1	0	0	0	1	0	I	J	J	J			1			167			167			167			0
H	0	1	0	0	IRSA	0	0	0	0	0	0	0	0	0	0	0	0	0	IFN-Riba-+/-IP	IFN-Riba-+/-IP		1	0	1	0	0	0	0	J	J	0	J	1	0	0	261	261	0	261	261	0	261	261	0	0	0	0	1	1
F	0	0	1	0	B. Hép	0	0	0	0	0	0	0	0	0	0	0	0	0	?	IFN-Riba-+/-IP		1	0	0	1	0	0	0	1	J	0	M			0			415			400			430			15
F		0	0	1	ATCD	0	0	1	0	0	0	0	0	0	0	0	0	0	IFN-Riba-+/-IP	IFN-Riba-+/-IP		1	0	0	0	0	1	0	A	J	0	J	1	0	0	1082	1742	660	900	1560	660	1264	1924	660	182	182	0
H	1	0	0	1	IRSA	0	0	0	0	0	0	0	0	0	0	0	0	0	IFN-Riba-+/-IP	IFN-Riba-+/-IP		1	0	1	0	0	0	0	J	J	0	J	1	0	0	42	88	46	42	88	46	42	88	46	0	0	0	1	1
[truncated: 25 more columns]

## Sheet: brute
sx	precarite	rsq_tox	rsq_trf	rsq_aut	mod_dec	cmb_alc	cmb_dep	cmb_hep	cmb_vih	cmb_k	cmb_diab	cmb_autoim	cmb_cv	cmb_inf	cmb_thyr	cmb_psy	cmb_neuro	cmb_hemato	age_dec_max	per_dpst	per_cspe	per_ttt	cspe	ttt	md_irsa	md_bhep	md_syst	md_atcd	md_sgnc	dec_t	spe_t	ttt_t	ddn_t
F		0	1	0	B. Hép	0	0	0	0	0	0	0	0	0	0	0	0	0		IFN	IFN		1	0	0	1	0	0	0	I	I	0	J
H		0	1	0	Syst	1	0	0	0	0	0	0	0	0	0	0	0	0		IFN	IFN-Riba-+/-IP		1	0	0	0	1	0	0	A	M	0	J
H		0	1	0	IRSA	1	0	0	0	0	0	0	0	0	0	0	0	0		IFN	IFN-Riba-+/-IP		1	0	1	0	0	0	0	J	M	0	J
H		0	0	1	Syst	0	0	0	0	0	0	0	0	0	0	0	0	0		IFN	IFN		1	0	0	0	1	0	0	A	I	0	J
F	0	1	0	0	IRSA	0	0	0	0	0	0	0	0	0	0	0	0	0		IFN-Riba-+/-IP			0	0	1	0	0	0	0	J	0	0	M
H	1	0	1	0	ATCD	0	0	1	0	0	0	0	0	0	0	0	0	1		IFN	IFN		1	0	0	0	0	1	0	A	A	0	J
F	1	1	0	0	S. Clin	0	0	0	0	0	0	0	0	0	0	0	0	0		IFN	IFN	IFN	1	1	0	0	0	0	1	A	A	J	J
H		1	0	0	B. Hép	1	0	0	0	0	0	0	0	0	0	0	0	0		IFN	IFN-Riba-+/-IP		1	0	0	1	0	0	0	A	A	0	J
H	0	1	0	0	Syst	0	0	0	0	0	0	0	0	0	0	0	0	0		IFN	IFN	IFN-Riba-+/-IP	1	1	0	0	1	0	0	I	A	J	J
H	1	0	0	1	IRSA	0	0	0	0	0	0	0	0	0	0	0	0	0		IFN	IFN	IFN-Riba-+/-IP	1	1	1	0	0	0	0	J	M	J	J
H	1	0	0	1	S. Clin	0	0	0	0	0	0	0	0	0	0	0	0	0		IFN	IFN-Riba-+/-IP		1	0	0	0	0	0	1	I	J	0	J
F	1	0	0	1	IRSA	0	0	0	0	0	0	0	0	0	0	0	0	0		IFN			0	0	1	0	0	0	0	J	0	0	A
H	1	1	0	0	IRSA	1	0	0	0	0	0	0	0	0	0	0	0	0		IFN	IFN	IFN-Riba-+/-IP	1	1	1	0	0	0	0	J	M	J	J
F	1	0	1	0	IRSA	0	0	0	0	0	0	0	0	0	1	0	0	0		IFN	IFN-Riba-+/-IP		1	0	1	0	0	0	0	J	M	0	J
H	1	1	0	0	Syst	0	0	0	0	0	0	0	0	0	0	0	0	0		IFN-Riba-+/-IP	IFN-Riba-+/-IP	IFN-Riba-+/-IP	1	1	0	0	1	0	0	A	M	J	J
F	1	0	0	1	IRSA	0	0	0	0	0	0	0	0	0	1	0	0	0		IFN-Riba-+/-IP	IFN-Riba-+/-IP		1	0	1	0	0	0	0	J	M	0	J
H		1	0	0	B. Hép	0	0	1	0	0	0	0	0	0	0	0	0	0		IFN	IFN-Riba-+/-IP	IFN-Riba-+/-IP	1	1	0	1	0	0	0	A	J	J	J
H		1	0	0	IRSA	1	0	0	0	0	0	0	0	0	0	0	0	0		IFN	IFN	IFN	1	1	1	0	0	0	0	J	A	A	M
H	0	1	0	0	IRSA	0	0	0	0	0	0	0	0	0	0	0	0	0		IFN	IFN		1	0	1	0	0	0	0	J	J	0	J
F	1	0	1	0	IRSA	0	0	0	0	0	0	0	0	0	0	0	0	0		IFN	IFN		1	0	1	0	0	0	0	J	M	0	J
H	1	0	0	1	IRSA	0	0	0	0	0	0	0	0	0	0	0	0	0		IFN-Riba-+/-IP	IFN-Riba-+/-IP		1	0	1	0	0	0	0	J	M	0	J
F	0	1	0	0	IRSA	0	0	0	0	0	0	0	0	0	0	0	0	0		IFN	IFN		1	0	1	0	0	0	0	J	J	0	J
F	1	0	0	1	IRSA	0	0	0	0	0	0	0	0	0	0	0	0	0		IFN	IFN		1	0	1	0	0	0	0	J	M	0	A
F	1	1	0	0	Syst	0	0	0	0	0	0	0	0	0	0	0	0	0		IFN	IFN		1	0	0	0	1	0	0	A	M	0	M
F		0	1	0	IRSA	0	0	0	0	0	0	0	0	0	1	0	0	0		IFN	IFN		1	0	1	0	0	0	0	J	M	0	J
F	0	1	0	0	IRSA	0	0	1	0	0	0	0	0	0	0	0	0	0		IFN-Riba-+/-IP	IFN-Riba-+/-IP		1	0	1	0	0	0	0	J	M	0	J
H	0	1	0	0	IRSA	1	0	0	0	0	0	0	0	0	0	0	0	0		IFN-Riba-+/-IP			0	0	1	0	0	0	0	J	0	0	M
F	1	0	0	1	Syst	0	0	0	0	0	0	0	0	0	0	0	0	0		IFN	IFN		1	0	0	0	1	0	0	A	M	0	J
F		0	1	0	IRSA	0	0	0	0	0	0	0	0	0	0	0	0	1		IFN			0	0	1	0	0	0	0	J	0	0	M
F	1	0	0	1	IRSA	0	0	0	0	1	0	0	0	0	0	0	0	0		IFN-Riba-+/-IP	IFN-Riba-+/-IP		1	0	1	0	0	0	0	J	M	0	1
F	1	0	1	0	IRSA	0	0	0	0	0	0	0	0	0	0	0	0	0		IFN	IFN	IFN-Riba-+/-IP	1	1	1	0	0	0	0	J	A	J	J
H		0	1	0	Syst	0	0	0	0	0	0	0	1	0	1	0	0	0		IFN	IFN		1	0	0	0	1	0	0	A	I	0	J
F		0	0	1	Syst	0	1	0	0	0	0	0	0	0	0	0	0	0		IFN	IFN		1	0	0	0	1	0	0	A	I	0	J
H	0	0	1	0	B. Hép	0	0	0	0	0	0	0	0	0	0	0	0	0		IFN	IFN	IFN-Riba-+/-IP	1	1	0	1	0	0	0	I	J	J	J
F	0	1	0	0	ATCD	0	0	0	0	0	0	0	0	0	0	0	0	0		IFN	IFN-Riba-+/-IP	IFN-Riba-+/-IP	1	1	0	0	0	1	0	A	I	J	M
F	0				IRSA	0	0	0	0	0	0	0	0	0	0	0	0	0		IFN-Riba-+/-IP			0	0	1	0	0	0	0	J	0	0	A
H	0	1	0	0	IRSA	0	0	0	0	0	0	0	0	0	0	0	0	0		IFN-Riba-+/-IP	IFN-Riba-+/-IP		1	0	1	0	0	0	0	J	J	0	J
F	1	0	0	1	S. Clin	0	0	0	0	0	0	0	0	0	0	0	0	0		IFN	IFN		1	0	0	0	0	0	1	A	J	0	A
F	0	1	0	0		0	0	0	0	0	0	0	0	0	0	0	0	0		IFN	IFN	IFN-Riba-+/-IP	1	1						A	M	J	J
H	0	0	1	0	S. Clin	0	0	0	0	0	0	0	0	0	0	0	1	0		IFN	IFN	IFN-Riba-+/-IP	1	1	0	0	0	0	1	A	J	J	J
H	1	1	0	0	B. Hép	0	0	0	0	0	0	0	0	0	0	0	0	0		IFN	IFN	IFN-Riba-+/-IP	1	1	0	1	0	0	0	A	A	J	J
F	1	0	1	0	ATCD	0	0	0	0	0	0	0	0	0	0	0	0	0		IFN-Riba-+/-IP	IFN-Riba-+/-IP		1	0	0	0	0	1	0	A	I	0	J
F	0	0	1	0	S. Clin	0	0	0	0	1	0	0	0	0	0	0	0	0		IFN	IFN		1	0	0	0	0	0	1	A	J	0	M
H	0	1	1	0	IRSA	0	0	1	0	0	0	0	0	0	0	0	0	0		IFN	IFN-Riba-+/-IP		1	0	1	0	0	0	0	J	J	0	J
F	0	1	0	0	Syst	0	0	0	0	0	0	0	0	0	0	0	0	0		IFN	IFN-Riba-+/-IP		1	0	0	0	1	0	0	A	A	0	J
F	1	0	0	1	IRSA	0	0	0	0	0	0	1	1	0	1	0	0	0		IFN-Riba-+/-IP	IFN-Riba-+/-IP		1	0	1	0	0	0	0	J	M	0	J
F	0	0	0	1	IRSA	0	0	0	0	0	0	0	0	0	0	0	0	0		IFN-Riba-+/-IP			0	0	1	0	0	0	0	J	0	0	A
F	0	0	1	0	S. Clin	0	0	0	0	1	1	0	1	0	0	0	0	0		IFN	IFN	IFN	1	1	0	0	0	0	1	A	M	J	J
H	1	0	0	1	Syst	0	0	0	0	0	0	0	0	0	0	0	0	0		IFN	IFN	IFN-Riba-+/-IP	1	1	0	0	1	0	0	A	M	A	A
F	0	1	0	0	IRSA	0	1	0	0	0	0	0	0	0	0	0	0	0		IFN	IFN	IFN-Riba-+/-IP	1	1	1	0	0	0	0	J	J	J	J
F	1	0	0	1	IRSA	0	1	0	0	0	0	0	0	0	0	0	0	0		IFN-Riba-+/-IP	IFN-Riba-+/-IP	IFN-Riba-+/-IP	1	1	1	0	0	0	0	J	M	J	M
F	0	1	0	0	S. Clin	0	0	0	0	0	0	0	0	0	0	0	0	0		IFN	IFN		1	0	0	0	0	0	1	A	J	0	J
F	1	0	1	0	B. Hép	0	0	0	0	0	0	0	0	0	0	0	0	0		IFN	IFN	IFN-Riba-+/-IP	1	1	0	1	0	0	0	A	A	J	J
H		1	0	0	ATCD	0	0	0	0	0	0	0	0	0	0	0	0	0		IFN	IFN	IFN-Riba-+/-IP	1	1	0	0	0	1	0	A	J	J	J
F	0	1	0	0	IRSA	0	0	0	0	0	0	0	0	0	0	0	0	0		IFN-Riba-+/-IP	IFN-Riba-+/-IP		1	0	1	0	0	0	0	J	J	0	J
H	1	0	1	0	ATCD	0	0	0	0	0	0	0	0	0	0	0	0	0		IFN	IFN	IFN-Riba-+/-IP	1	1	0	0	0	1	0	A	M	J	M
H	0	1	0	0	ATCD	1	0	0	0	0	0	0	0	0	0	0	0	0		IFN	IFN-Riba-+/-IP		1	0	0	0	0	1	0	A	J	0	M
H	1	0	1	0	Syst	0	0	0	0	0	0	0	0	0	0	0	0	0		IFN	IFN	IFN	1	1	0	0	1	0	0	A	M	J	J
H	1	1	0	0	B. Hép	1	1	0	0	0	0	0	0	0	0	0	0	0		IFN	IFN	IFN-Riba-+/-IP	1	1	0	1	0	0	0	A	M	J	J
H	1	0	1	0	Syst	1	0	0	0	0	0	0	0	0	0	0	0	0		IFN	IFN-Riba-+/-IP	IFN-Riba-+/-IP	1	1	0	0	1	0	0	A	J	J	J
H	1	0	0	1	IRSA	0	0	0	0	0	0	0	0	0	0	0	0	0		IFN-Riba-+/-IP	IFN-Riba-+/-IP	IFN-Riba-+/-IP	1	1	1	0	0	0	0	J	J	J	J
F	0	0	1	0	Syst	0	0	0	0	1	0	0	0	0	0	0	0	0		IFN	IFN		1	0	0	0	1	0	0	A	A	0	J
H	1	0	1	0		0	0	0	0	0	0	0	0	0	0	0	1	0		IFN-Riba-+/-IP	IFN-Riba-+/-IP		1	0						A	J	0	J
F	0	1	0	0	Syst	0	0	0	0	0	0	0	0	0	0	0	0	0		IFN	IFN	IFN-Riba-+/-IP	1	1	0	0	1	0	0	A	I	A	J
H	0	1	0	0	ATCD	1	0	0	0	0	0	0	0	0	0	0	0	0		IFN	IFN-Riba-+/-IP		1	0	0	0	0	1	0	A	I	0	J
F		0	1	0	IRSA	0	0	0	0	0	0	0	0	0	0	0	0	0		IFN-Riba-+/-IP	IFN-Riba-+/-IP		1	0	1	0	0	0	0	J	J	0	J
F		0	1	0	IRSA	0	1	0	0	0	0	0	0	0	0	0	0	0		IFN-Riba-+/-IP	IFN-Riba-+/-IP		1	0	1	0	0	0	0	J	J	0	J
H	0	1	0	0	IRSA	0	0	0	0	0	0	0	0	0	0	0	0	0		IFN-Riba-+/-IP	IFN-Riba-+/-IP		1	0	1	0	0	0	0	J	J	0	J
H	0	1	0	0	ATCD	1	1	0	0	0	0	0	0	0	0	1	0	0		IFN	IFN		1	0	0	0	0	1	0	A	M	0	M
H	0	0	0	1	IRSA	1	0	0	0	0	0	0	0	0	0	0	0	0		IFN-Riba-+/-IP	IFN-Riba-+/-IP	IFN-Riba-+/-IP	1	1	1	0	0	0	0	J	J	J	J
H	1	0	1	0	B. Hép	0	0	0	0	0	0	0	0	0	0	0	0	0		IFN	IFN	IFN	1	1	0	1	0	0	0	A	M	A	J
H	1	0	1	0	IRSA	1	0	0	0	0	0	0	0	0	0	0	0	0		IFN	IFN	IFN-Riba-+/-IP	1	1	1	0	0	0	0	J	J	J	J
F	0	0	1	0	IRSA	0	0	0	0	0	0	0	0	0	0	0	0	0		IFN			0	0	1	0	0	0	0	J	0	0	M
F	1	0	1	0	IRSA	0	0	1	0	0	0	0	0	1	0	0	0	0		IFN	IFN-Riba-+/-IP	IFN-Riba-+/-IP	1	1	1	0	0	0	0	J	M	J	J
F		0	0	1	IRSA	0	0	0	0	0	0	0	0	0	0	0	0	0		IFN	IFN-Riba-+/-IP		1	0	1	0	0	0	0	J	M	0	J
F	1	0	1	0	S. Clin	0	0	0	0	0	0	0	0	0	0	0	0	0		IFN	IFN		1	0	0	0	0	0	1	A	M	0	J
F	0	1	0	0	ATCD	0	0	0	0	0	0	0	0	0	0	0	0	0		IFN		IFN-Riba-+/-IP	1	1	0	0	0	1	0	A	1	J	J
F	0	1	0	0	ATCD	1	0	0	0	0	0	0	0	0	0	0	0	0		IFN	IFN		1	0	0	0	0	1	0	A	J	0	J
F	1	0	0	1	Syst	0	0	0	0	0	0	0	0	0	0	0	1	0		IFN	IFN		1	0	0	0	1	0	0	A	M	0	J
F		0	1	0	IRSA	0	0	0	0	0	0	0	0	0	0	0	0	0		IFN	IFN		1	0	1	0	0	0	0	J	A	0	M
F	0	1	0	0	Syst	0	0	0	0	0	0	0	0	0	0	1	0	0		IFN	IFN		1	0	0	0	1	0	0	A	J	0	J
F		0	0	1	IRSA	0	0	0	0	0	0	0	0	0	0	0	0	0		IFN-Riba-+/-IP	IFN-Riba-+/-IP	IFN-Riba-+/-IP	1	1	1	0	0	0	0	J	I	J	J
F		0	1	0	Syst	0	0	0	0	1	0	0	0	0	0	0	0	0		IFN	IFN		1	0	0	0	1	0	0	A	J	0	J
F		0	1	0	IRSA	0	0	0	0	0	0	0	0	0	0	0	0	0		IFN-Riba-+/-IP	IFN-Riba-+/-IP	IFN-Riba-+/-IP	1	1	1	0	0	0	0	J	J	J	J
F	0	0	1	0	Syst	0	0	0	0	0	0	0	0	0	0	0	0	0		IFN	IFN	IFN-Riba-+/-IP	1	1	0	0	1	0	0	A	A	J	J
H		0	1	0	B. Hép	0	1	0	0	0	0	0	0	0	0	0	0	0		IFN	IFN	IFN-Riba-+/-IP	1	1	0	1	0	0	0	A	M	J	J
H		0	0	1	IRSA	1	0	0	0	0	1	0	0	0	0	0	0	0		IFN-Riba-+/-IP	IFN-Riba-+/-IP	IFN-Riba-+/-IP	1	1	1	0	0	0	0	J	J	J	J
F	1	0	0	1	Syst	0	0	0	0	0	0	0	0	0	0	0	0	0		IFN			0	0	0	0	1	0	0	A	0	0	J
H	0	0	0	1	IRSA	0	0	0	0	0	0	0	0	0	0	0	0	0		IFN	IFN	IFN	1	1	1	0	0	0	0	J	A	J	J
H		1	0	0	IRSA	0	1	0	0	0	0	0	0	0	0	0	0	0		IFN	IFN	IFN-Riba-+/-IP	1	1	1	0	0	0	0	J	J	J	J
H	1	0	1	0	IRSA	0	0	0	0	0	0	0	0	0	0	0	0	0		IFN-Riba-+/-IP	IFN-Riba-+/-IP		1	0	1	0	0	0	0	J	J	0	J
F	1	1	0	0	S. Clin	0	0	0	0	0	0	0	0	0	0	0	0	0		IFN	IFN	IFN-Riba-+/-IP	1	1	0	0	0	0	1	A	J	J	J
F	1	0	1	0	IRSA	0	0	0	0	0	0	0	0	0	0	0	0	1		IFN	IFN		1	0	1	0	0	0	0	J	M	0	J
F	0	0	1	0	Syst	0	0	0	0	0	0	0	0	0	0	0	0	0		IFN	IFN		1	0	0	0	1	0	0	A	M	0	1
H	1	1	0	0	IRSA	1	0	1	0	0	0	0	0	0	0	0	0	0		IFN	IFN	IFN-Riba-+/-IP	1	1	1	0	0	0	0	J	M	J	J
F	0	1	0	0	IRSA	1	1	0	0	0	0	0	0	0	0	0	0	0		IFN	IFN-Riba-+/-IP	IFN-Riba-+/-IP	1	1	1	0	0	0	0	J	J	J	J
H		0	0	1	IRSA	1	0	0	0	0	0	0	0	0	0	0	0	1		IFN-Riba-+/-IP	IFN-Riba-+/-IP		1	0	1	0	0	0	0	J	I	0	J
F	0	1	0	0	IRSA	1	0	0	0	0	0	0	0	0	0	0	0	0		IFN	IFN-Riba-+/-IP		1	0	1	0	0	0	0	J	J	0	J
H	1	0	1	0	Syst	0	0	0	0	0	0	0	1	0	0	0	0	0		IFN	IFN	IFN-Riba-+/-IP	1	1	0	0	1	0	0	A	J	J	1
F	0	0	1	0	IRSA	0	0	0	0	0	0	0	0	0	0	0	0	0		IFN	IFN-Riba-+/-IP		1	0	1	0	0	0	0	J	J	0	J
H	1	0	0	1	IRSA	0	1	0	0	0	1	0	0	0	0	0	0	0		IFN	IFN	IFN	1	1	1	0	0	0	0	J	A	J	J
H		1	0	0	IRSA	1	0	0	0	0	0	0	0	0	0	0	0	0		IFN	IFN-Riba-+/-IP	IFN-Riba-+/-IP	1	1	1	0	0	0	0	J	J	J	J
F	1	0	0	1	IRSA	0	0	0	0	0	0	0	0	0	0	0	0	0		IFN-Riba-+/-IP	IFN-Riba-+/-IP	IFN-Riba-+/-IP	1	1	1	0	0	0	0	J	M	J	J
F	0	1	0	0	IRSA	0	1	0	0	0	0	0	0	0	0	0	0	0		IFN	IFN		1	0	1	0	0	0	0	J	A	0	J
H	0	1	0	0		0	0	0	0	0	0	0	0	0	0	0	0	0		IFN	IFN-Riba-+/-IP		1	0						I	J	0	J
F		0	0	1	IRSA	0	0	0	0	0	0	0	0	0	0	0	1	0		IFN-Riba-+/-IP			0	0	1	0	0	0	0	J	0	0	M
F		0	1	0	ATCD	0	1	0	0	0	0	0	0	0	0	0	0	0	50.6557	?	IFN-Riba-+/-IP	IFN-Riba-+/-IP	1	1	0	0	0	1	0	1	J	J	J
H	1	0	0	1	IRSA	0	0	0	0	0	0	0	0	0	0	0	0	0		IFN-Riba-+/-IP	IFN-Riba-+/-IP	IFN-Riba-+/-IP	1	1	1	0	0	0	0	J	J	J	J
F		1	0	0	S. Clin	0	1	1	0	0	0	0	0	0	1	0	0	0		IFN	IFN	IFN-Riba-+/-IP	1	1	0	0	0	0	1	A	M	J	J
H	0	1	0	0	IRSA	0	0	0	0	0	0	0	0	0	0	0	0	0		IFN-Riba-+/-IP	IFN-Riba-+/-IP		1	0	1	0	0	0	0	J	J	0	J
F	0					0	0	0	0	0	0	0	0	0	0	0	0	0		IFN	IFN	IFN-Riba-+/-IP	1	1						I	A	J	J
H	1	0	1	0	ATCD	1	1	0	0	0	0	0	0	0	0	1	0	0	34.3929	?			0	0	0	0	0	1	0	1	0	0	M
H	1	0	1	0	Syst	0	0	0	0	0	0	0	0	0	0	0	0	0		IFN	IFN	IFN	1	1	0	0	1	0	0	A	I	J	J
F	1	0	0	1	IRSA	0	0	0	0	1	0	0	0	0	0	0	0	0		IFN-Riba-+/-IP	IFN-Riba-+/-IP		1	0	1	0	0	0	0	J	J	0	J
F		0	1	0	IRSA	0	0	0	0	0	1	0	0	0	0	0	0	0		IFN	IFN	IFN-Riba-+/-IP	1	1	1	0	0	0	0	J	A	I	J
F	1	0	0	1	IRSA	0	0	0	0	0	0	0	0	0	0	0	0	0		IFN			0	0	1	0	0	0	0	J	0	0	J
H	0	1	0	0	B. Hép	0	0	1	0	0	0	0	0	0	0	0	0	0		IFN	IFN-Riba-+/-IP	IFN-Riba-+/-IP	1	1	0	1	0	0	0	A	J	J	J
H	1	0	0	1	IRSA	0	0	0	0	0	0	0	0	0	0	0	0	0		IFN-Riba-+/-IP	IFN-Riba-+/-IP	IFN-Riba-+/-IP	1	1	1	0	0	0	0	J	A	J	J
H	0	1	0	0	Syst	0	1	0	0	0	0	0	0	0	0	0	0	0		IFN	IFN		1	0	0	0	1	0	0	A	M	0	J
H		0	1	0	IRSA	0	0	0	0	0	0	0	0	0	0	0	0	0		IFN	IFN	IFN	1	1	1	0	0	0	0	J	I	J	J
H	1	1	0	0	IRSA	1	0	0	0	0	0	0	0	0	0	0	0	0		IFN	IFN		1	0	1	0	0	0	0	J	J	0	J
H		0	1	0	ATCD	0	0	0	0	0	0	0	0	0	0	0	0	0		IFN	IFN	IFN	1	1	0	0	0	1	0	A	A	A	J
H	0	1	0	0	ATCD	0	1	0	0	0	0	0	0	0	0	0	0	0		IFN	IFN		1	0	0	0	0	1	0	A	A	0	J
H	0	1	0	0	Syst	0	0	0	0	0	0	0	0	0	0	0	0	0		IFN-Riba-+/-IP	IFN-Riba-+/-IP	IFN-Riba-+/-IP	1	1	0	0	1	0	0	A	J	J	J
F	0	0	1	0	IRSA	0	0	1	0	0	0	0	0	0	0	0	0	0		IFN	IFN-Riba-+/-IP		1	0	1	0	0	0	0	J	A	0	J
H		0	1	0	IRSA	0	0	0	0	0	0	0	0	0	0	0	0	0		IFN-Riba-+/-IP	IFN-Riba-+/-IP		1	0	1	0	0	0	0	J	J	0	J
F	0	1	0	0	IRSA	0	0	0	0	0	0	0	0	0	0	0	0	0		IFN	IFN		1	0	1	0	0	0	0	J	M	0	J
F	0	1	0	0	Syst	0	0	0	0	0	0	0	0	0	0	0	0	0		IFN	IFN-Riba-+/-IP		1	0	0	0	1	0	0	A	J	0	J
F	1	0	1	0	IRSA	0	0	0	0	0	0	1	0	0	0	0	0	0		IFN-Riba-+/-IP	IFN-Riba-+/-IP	IFN-Riba-+/-IP	1	1	1	0	0	0	0	J	J	J	J
F		1	0	0	IRSA	0	0	0	0	0	0	0	0	0	0	0	0	0		IFN-Riba-+/-IP	IFN-Riba-+/-IP		1	0	1	0	0	0	0	J	M	0	J
H	1	1	0	0	Syst	1	0	0	0	0	0	0	0	0	0	0	0	0		IFN	IFN	IFN-Riba-+/-IP	1	1	0	0	1	0	0	A	M	J	J
H	0	1	0	0	ATCD	0	0	0	0	0	0	0	0	0	0	0	0	0		IFN			0	0	0	0	0	1	0	A	0	0	M
H	1	0	1	0	Syst	0	0	0	0	0	0	0	0	0	1	0	0	0		IFN	IFN	IFN-Riba-+/-IP	1	1	0	0	1	0	0	A	J	J	J
H	1	1	0	0	IRSA	0	0	0	0	0	0	0	0	0	0	0	0	0		IFN-Riba-+/-IP	IFN-Riba-+/-IP		1	0	1	0	0	0	0	J	J	0	J
F		0	1	0	IRSA	0	0	0	0	0	0	0	0	0	0	0	0	0		IFN	IFN-Riba-+/-IP		1	0	1	0	0	0	0	J	J	0	J
H	1	1	0	0	IRSA	1	0	1	0	0	0	0	0	0	0	0	0	0		IFN-Riba-+/-IP	IFN-Riba-+/-IP		1	0	1	0	0	0	0	J	I	0	J
H	1	0	0	1	ATCD	0	0	0	0	0	1	0	1	0	0	0	0	0		IFN	IFN	IFN	1	1	0	0	0	1	0	A	M	J	J
F	1	0	0	1	Syst	0	0	0	0	1	0	1	0	0	0	0	0	0		IFN	IFN	IFN-Riba-+/-IP	1	1	0	0	1	0	0	A	J	J	J
H	0				B. Hép	0	0	0	0	0	0	0	0	0	0	0	0	0		IFN	IFN	IFN	1	1	0	1	0	0	0	A	A	A	J
H		0	0	1	IRSA	1	0	0	0	0	0	0	0	0	0	0	0	0		IFN-Riba-+/-IP	IFN-Riba-+/-IP		1	0	1	0	0	0	0	J	J	0	J
H	1	0	1	0	IRSA	0	0	0	0	0	0	0	0	0	0	0	0	0		IFN	IFN	IFN	1	1	1	0	0	0	0	J	M	J	J
H	0	1	0	0	IRSA	1	0	0	0	0	0	0	0	0	0	1	0	0		IFN-Riba-+/-IP			0	0	1	0	0	0	0	J	0	0	J
F	1	0	0	1	IRSA	0	0	1	0	0	0	0	0	0	0	0	0	0		IFN-Riba-+/-IP	IFN-Riba-+/-IP		1	0	1	0	0	0	0	J	J	0	J
H	1	1	0	0	IRSA	0	0	0	0	0	0	0	0	0	0	0	0	0		IFN	IFN	IFN	1	1	1	0	0	0	0	J	M	J	J
F	0	0	0	1	Syst	0	0	0	0	0	0	0	0	0	0	0	0	0		IFN			0	0	0	0	1	0	0	A	0	0	M
F	0	0	1	0	IRSA	0	0	0	0	0	0	0	0	0	0	0	0	0		IFN	IFN		1	0	1	0	0	0	0	J	M	0	M
H	1	1	0	0	Syst	0	0	0	1	0	0	0	0	0	0	0	0	0		IFN	IFN	IFN-Riba-+/-IP	1	1	0	0	1	0	0	A	M	J	M
H	1	0	1	0	IRSA	0	0	0	0	0	0	0	0	0	0	0	0	0		IFN	IFN	IFN	1	1	1	0	0	0	0	J	M	J	J
H	1	0	0	1	IRSA	0	0	0	0	0	1	0	1	0	0	0	0	0		IFN	IFN		1	0	1	0	0	0	0	J	A	0	M
F	0	0	1	0	IRSA	0	0	0	0	0	0	0	0	0	0	0	1	0		IFN	IFN		1	0	1	0	0	0	0	J	M	0	J
F	1	1	0	0	ATCD	0	1	0	0	0	0	0	0	0	0	0	0	0		IFN	IFN	IFN-Riba-+/-IP	1	1	0	0	0	1	0	A	J	J	J
F		0	0	1	IRSA	0	0	0	0	0	0	0	0	0	0	0	0	0		IFN-Riba-+/-IP	IFN-Riba-+/-IP	IFN-Riba-+/-IP	1	1	1	0	0	0	0	J	A	J	J
F	1	0	0	1	IRSA	0	0	0	0	0	0	0	0	0	0	0	0	0		IFN	IFN		1	0	1	0	0	0	0	J	I	0	M
F	1	0	1	0	Syst	0	0	0	0	0	0	0	0	0	0	0	0	0		IFN	IFN	IFN-Riba-+/-IP	1	1	0	0	1	0	0	A	A	J	J
H	1	1	0	0	IRSA	1	0	0	0	0	0	0	0	0	0	0	0	0		IFN-Riba-+/-IP	IFN-Riba-+/-IP		1	0	1	0	0	0	0	J	J	0	J
F	1	1	0	0	Syst	1	0	0	0	0	0	0	0	0	0	0	0	0		IFN			0	0	0	0	1	0	0	I	0	0	M
F	1	0	0	1	IRSA	0	0	1	0	0	0	0	0	0	0	0	0	0		IFN-Riba-+/-IP	IFN-Riba-+/-IP		1	0	1	0	0	0	0	J	J	0	J
H	1	1	0	0	IRSA	0	0	0	0	0	0	0	0	0	0	0	0	0		IFN	IFN-Riba-+/-IP	IFN-Riba-+/-IP	1	1	1	0	0	0	0	J	J	J	J
F	0	0	0	1	S. Clin	0	0	0	0	0	0	0	0	0	0	0	0	0		IFN	IFN	IFN	1	1	0	0	0	0	1	A	M	J	J
H	1	1	0	0	IRSA	0	0	0	0	0	0	0	0	0	0	0	0	0		IFN	IFN	IFN	1	1	1	0	0	0	0	J	J	J	J
H	0	1	0	0	Syst	0	1	0	1	0	0	0	0	0	0	0	0	0		IFN	IFN		1	0	0	0	1	0	0	A	A	0	J
H	1	0	0	1	IRSA	0	0	1	0	0	0	0	0	0	0	0	0	0		IFN	IFN		1	0	1	0	0	0	0	J	M	0	J
F	1	0	0	1	IRSA	0	0	0	0	0	0	0	0	0	0	0	0	0		IFN-Riba-+/-IP	IFN-Riba-+/-IP		1	0	1	0	0	0	0	J	A	0	J
F	0	1	0	0	ATCD	0	0	0	0	0	0	0	0	0	0	0	0	0		IFN	IFN-Riba-+/-IP		1	0	0	0	0	1	0	A	J	0	J
F	1	1	0	0	IRSA	0	0	1	0	1	0	0	0	0	0	0	0	0		IFN	IFN		1	0	1	0	0	0	0	J	J	0	J
H	0	1	0	0	Syst	0	0	1	0	0	0	0	0	0	0	0	0	0		IFN	IFN-Riba-+/-IP	IFN-Riba-+/-IP	1	1	0	0	1	0	0	A	J	J	J
F	1	1	0	0	IRSA	0	0	0	0	0	0	0	0	0	0	0	0	0		IFN	IFN		1	0	1	0	0	0	0	J	M	0	J
F		0	1	0	ATCD	0	0	0	0	0	0	0	0	0	0	0	0	0		IFN	IFN	IFN	1	1	0	0	0	1	0	A	J	J	J
F	1	0	0	1	Syst	0	0	0	0	0	0	0	0	0	0	0	0	0		IFN	IFN		1	0	0	0	1	0	0	A	J	0	J
H		0	0	1	Syst	0	0	0	0	0	0	0	0	0	0	0	0	0		IFN			1	0	0	0	1	0	0	A	1	0	M
H		0	1	0	Syst	1	0	0	0	0	0	0	0	0	0	0	0	0		IFN	IFN		1	0	0	0	1	0	0	I	I	0	J
H	0	1	0	0	S. Clin	0	0	0	0	0	0	0	0	0	0	0	0	0		IFN-Riba-+/-IP			0	0	0	0	0	0	1	A	0	0	J
H	0	0	1	0	IRSA	0	0	0	0	0	0	0	0	0	1	0	0	0		IFN	IFN	IFN-Riba-+/-IP	1	1	1	0	0	0	0	J	M	J	J
F		1	0	0		0	0	0	0	0	0	0	0	0	0	0	0	0		IFN	IFN		1	0						A	A	0	J
F	0	1	0	0	IRSA	0	0	0	0	0	0	0	0	0	0	0	0	0		IFN	IFN		1	0	1	0	0	0	0	J	A	0	J
H	0	0	1	0	IRSA	0	0	0	0	0	0	0	1	0	0	0	0	0		IFN	IFN		1	0	1	0	0	0	0	J	M	0	M
H	0	1	0	0	IRSA	1	0	1	0	0	0	0	0	0	0	0	0	0		IFN	IFN	IFN-Riba-+/-IP	1	1	1	0	0	0	0	J	A	A	J
H	1	0	0	1	IRSA	0	0	0	0	0	0	0	0	0	0	0	0	0		IFN	IFN	IFN	1	1	1	0	0	0	0	J	A	J	M
H	1	1	0	0	IRSA	0	0	0	0	0	0	0	0	0	0	0	0	0		IFN	IFN		1	0	1	0	0	0	0	J	J	0	M
H		1	1	0	IRSA	1	1	1	0	0	0	0	0	0	0	0	0	0		IFN	IFN		1	0	1	0	0	0	0	J	J	0	J
H	1	0	0	1	IRSA	0	0	0	0	0	0	0	0	0	0	0	0	0		IFN	IFN	IFN	1	1	1	0	0	0	0	J	M	J	J
F	0	1	0	0	S. Clin	0	0	0	0	0	0	0	0	0	1	0	0	0		IFN	IFN-Riba-+/-IP		1	0	0	0	0	0	1	A	J	0	J
H		1	0	0		0	0	0	0	0	0	0	0	0	0	0	0	0		IFN	IFN		1	0						A	A	0	A
H						0	0	0	0	0	0	0	0	0	0	0	0	0		IFN		IFN-Riba-+/-IP	1	1						I	1	J	J
H		1	0	0	IRSA	1	0	0	0	0	0	0	0	0	0	0	0	0		IFN	IFN-Riba-+/-IP		1	0	1	0	0	0	0	J	J	0	J
H		0	1	0	IRSA	0	0	0	0	0	0	0	0	0	0	0	0	0		IFN			0	0	1	0	0	0	0	J	0	0	J
H	0	0	1	0	Syst	0	0	0	0	0	0	0	0	0	0	0	0	0		IFN	IFN	IFN-Riba-+/-IP	1	1	0	0	1	0	0	A	A	J	J
H	0	1	0	0	IRSA	0	0	0	0	0	0	0	0	0	0	0	0	0		IFN	IFN	IFN-Riba-+/-IP	1	1	1	0	0	0	0	J	M	J	A
H		1	0	0	IRSA	0	0	0	0	0	0	0	0	0	0	0	0	0		IFN-Riba-+/-IP	IFN-Riba-+/-IP	IFN-Riba-+/-IP	1	1	1	0	0	0	0	J	I	A	J
H	0	1	0	0	IRSA	1	0	0	0	0	0	0	0	0	0	0	0	0		IFN-Riba-+/-IP	IFN-Riba-+/-IP		1	0	1	0	0	0	0	J	J	0	J
F		0	0	1	IRSA	0	0	0	0	0	0	0	0	0	0	0	0	0		IFN	IFN		1	0	1	0	0	0	0	J	J	0	J
F	0	1	0	0	ATCD	0	1	0	0	0	0	0	0	0	0	0	0	0		IFN	IFN	IFN-Riba-+/-IP	1	1	0	0	0	1	0	A	J	A	J
H	0	1	0	0		0	0	0	0	0	0	0	0	0	0	0	0	0		IFN		IFN-Riba-+/-IP	1	1						I	1	J	J
H	0	1	0	0	IRSA	1	1	0	0	0	0	0	0	0	0	0	0	0		IFN			0	0	1	0	0	0	0	J	0	0	J
H	0	1	0	0	IRSA	1	0	0	0	0	0	0	0	0	0	0	0	0		IFN	IFN	IFN	1	1	1	0	0	0	0	J	I	I	J
F	1	0	0	1	IRSA	0	0	0	0	0	0	0	0	0	0	0	0	0		IFN			1	1	1	0	0	0	0	J	1	1	M
H	0	0	0	1	IRSA	0	0	1	0	0	0	0	0	0	0	0	0	0		IFN	IFN	IFN	1	1	1	0	0	0	0	J	A	J	J
F	1	0	1	0	IRSA	0	0	0	0	0	0	0	0	0	0	0	0	0		IFN-Riba-+/-IP	IFN-Riba-+/-IP	IFN-Riba-+/-IP	1	1	1	0	0	0	0	J	M	J	A
H	0	1	0	0	IRSA	0	0	0	0	0	0	0	0	0	0	0	0	0		IFN			1	0	1	0	0	0	0	J	1	0	J
H	0	1	0	0	IRSA	1	0	0	0	0	0	0	0	0	0	1	0	0		IFN	IFN		1	0	1	0	0	0	0	J	J	0	J
H	0	1	0	0	IRSA	1	0	0	0	0	0	0	0	1	0	0	0	0		IFN	IFN		1	0	1	0	0	0	0	J	J	0	J
H	0	1	0	0	IRSA	1	0	1	0	0	0	0	0	0	0	0	0	0		IFN	IFN		1	0	1	0	0	0	0	J	J	0	J
F	0	1	0	0		0	0	0	0	0	0	0	0	0	1	1	0	0		IFN	IFN	IFN-Riba-+/-IP	1	1						I	J	J	J
H	0	1	0	0	IRSA	0	0	1	0	0	0	0	0	1	0	0	0	0		IFN	IFN-Riba-+/-IP		1	0	1	0	0	0	0	J	J	0	J
H	0	1	0	0	Syst	1	1	0	0	0	0	0	0	0	0	0	0	0		IFN	IFN-Riba-+/-IP	IFN-Riba-+/-IP	1	1	0	0	1	0	0	A	J	I	J
H	0	0	1	0	Syst	0	0	0	0	0	1	0	0	0	0	0	0	0		IFN	IFN	IFN	1	1	0	0	1	0	0	A	M	J	A
H	0	1	0	0	S. Clin	0	1	0	0	0	0	0	0	0	0	1	0	0		IFN			1	0	0	0	0	0	1	A	1	0	J
F	0	1	0	0		0	0	0	0	0	0	0	0	0	0	0	0	0		IFN	IFN-Riba-+/-IP	IFN-Riba-+/-IP	1	1						A	J	J	J
F	0	1	0	0	IRSA	1	0	0	0	0	0	0	0	0	0	0	0	0		IFN	IFN	IFN-Riba-+/-IP	1	1	1	0	0	0	0	J	J	J	J
H	0	1	0	0	IRSA	0	0	0	0	0	0	0	0	1	0	0	0	0		IFN	IFN	IFN-Riba-+/-IP	1	1	1	0	0	0	0	J	J	J	J
F	0	1	0	0	IRSA	0	0	0	0	0	0	0	0	0	0	0	0	0		IFN	IFN		1	0	1	0	0	0	0	J	A	0	J
H	0	1	0	0	IRSA	0	0	0	0	0	0	0	0	0	0	0	0	0		IFN	IFN-Riba-+/-IP		1	0	1	0	0	0	0	J	J	0	J
H	0	1	0	0	ATCD	0	0	1	1	0	0	0	0	0	0	0	0	0		IFN	IFN	IFN-Riba-+/-IP	1	1	0	0	0	1	0	I	M	J	J
H	0					0	0	0	0	0	0	0	0	0	0	0	0	0		IFN	IFN		1	0						I	J	0	J
H	0	1	0	0		0	0	0	0	0	0	0	0	0	0	0	0	0		IFN	IFN-Riba-+/-IP		1	0						I	J	0	J
F	0	0	0	1	IRSA	0	1	0	0	0	0	0	0	0	0	0	0	0		IFN	IFN		1	0	1	0	0	0	0	J	J	0	J
H	0	1	0	0	IRSA	0	0	0	0	0	0	0	0	0	0	0	0	0		IFN			0	0	1	0	0	0	0	J	0	0	A
H	0	1	0	0	ATCD	1	1	0	0	0	0	0	0	0	0	1	0	0		IFN	IFN-Riba-+/-IP		1	0	0	0	0	1	0	A	J	0	J
H	0	1	0	0	ATCD	0	0	0	0	0	0	0	0	0	0	0	0	0		IFN			0	0	0	0	0	1	0	A	0	0	M
F	0	0	0	1	IRSA	0	0	0	0	0	0	0	0	0	0	0	0	0		IFN	IFN		1	0	1	0	0	0	0	J	A	0	J
H	0	1	0	0	IRSA	1	0	0	0	0	0	0	0	0	0	0	0	0		IFN	IFN-Riba-+/-IP		1	0	1	0	0	0	0	J	J	0	J
H	0	1	0	0	IRSA	0	0	0	0	0	0	0	0	0	0	0	0	0		IFN-Riba-+/-IP	IFN-Riba-+/-IP		1	0	1	0	0	0	0	J	J	0	J
H	0	1	0	0	ATCD	1	0	0	0	0	0	0	0	0	0	0	0	0		IFN		IFN-Riba-+/-IP	1	1	0	0	0	1	0	A	1	A	J
F	0	1	0	0	ATCD	0	0	0	0	0	0	0	0	0	0	0	0	0		IFN			0	0	0	0	0	1	0	A	0	0	M
F	0	1	0	0	IRSA	0	0	0	0	0	0	0	0	0	0	0	0	0		IFN			0	0	1	0	0	0	0	J	0	0	J
H	1	1	0	0	ATCD	0	0	0	0	0	0	0	0	0	0	0	0	0		IFN	IFN	IFN-Riba-+/-IP	1	1	0	0	0	1	0	A	J	J	J
H	0	1	0	0	IRSA	0	0	0	0	0	0	0	0	0	0	0	0	0		IFN	IFN-Riba-+/-IP	IFN-Riba-+/-IP	1	1	1	0	0	0	0	J	M	J	M
H	0	1	0	0	ATCD	0	0	0	0	0	0	0	0	0	0	0	0	0		IFN	IFN		1	0	0	0	0	1	0	A	A	0	J
H	0				IRSA	0	0	0	0	0	0	0	0	0	0	0	0	1		IFN	IFN		1	0	1	0	0	0	0	J	M	0	J
F		0	0	1	IRSA	0	0	0	0	1	0	0	0	0	0	0	0	0		IFN-Riba-+/-IP	IFN-Riba-+/-IP		1	0	1	0	0	0	0	J	M	0	J
F	1	0	1	0	IRSA	0	0	0	0	0	0	1	0	0	0	0	0	0		IFN-Riba-+/-IP	IFN-Riba-+/-IP	IFN-Riba-+/-IP	1	1	1	0	0	0	0	J	M	J	M
F	0	1	0	0	ATCD	0	0	1	0	0	0	0	0	0	0	0	0	0		IFN-Riba-+/-IP	IFN-Riba-+/-IP		1	0	0	0	0	1	0	A	M	0	M
H	0	1	0	0	IRSA	0	0	0	0	0	0	0	0	0	0	0	0	0		IFN			0	0	1	0	0	0	0	J	0	0	M
H	0	1	0	0	S. Clin	0	0	0	0	0	0	0	0	0	0	0	0	0		IFN			0	0	0	0	0	0	1	A	0	0	M
H	1	0	1	0	IRSA	0	0	0	0	0	0	0	0	0	0	0	0	0		IFN	IFN		1	0	1	0	0	0	0	J	M	0	J
F	0	1	0	0	ATCD	0	1	1	0	0	0	1	0	0	0	0	0	0		IFN	IFN		1	0	0	0	0	1	0	A	J	0	J
H	0	1	0	0		0	1	0	0	0	0	0	0	0	0	0	0	0		IFN	IFN-Riba-+/-IP		1	0						A	J	0	J
H	0	1	0	0	IRSA	0	0	0	0	0	0	0	0	0	0	0	0	0		IFN-Riba-+/-IP	IFN-Riba-+/-IP		1	0	1	0	0	0	0	J	M	0	M
F	0	1	0	0	IRSA	0	0	0	0	0	0	0	0	0	0	0	0	0		IFN-Riba-+/-IP	IFN-Riba-+/-IP		1	0	1	0	0	0	0	J	J	0	M
F	1	0	0	1	IRSA	0	0	0	0	0	0	0	0	0	0	0	0	0		IFN	IFN	IFN-Riba-+/-IP	1	1	1	0	0	0	0	J	J	J	J
F	0	0	1	0	IRSA	0	0	0	0	1	0	0	0	0	0	0	0	0		IFN	IFN		1	0	1	0	0	0	0	J	J	0	J
F	0	1	0	0	IRSA	0	0	1	0	0	0	0	0	0	0	1	0	0		IFN	IFN		1	0	1	0	0	0	0	J	J	0	J
H	0	1	0	0	IRSA	0	0	0	0	0	0	0	0	0	0	0	0	0		IFN	IFN	IFN-Riba-+/-IP	1	1	1	0	0	0	0	J	J	J	A
H	0	1	0	0	ATCD	0	0	0	0	0	0	0	0	0	0	0	0	0		IFN	IFN		1	0	0	0	0	1	0	A	M	0	M
H	0	1	0	0	IRSA	1	0	0	0	0	0	0	0	0	0	0	0	0		IFN			0	0	1	0	0	0	0	J	0	0	J
H	1	1	0	0	ATCD	0	0	0	0	0	0	0	0	0	0	0	0	0		IFN	IFN-Riba-+/-IP		1	0	0	0	0	1	0	A	J	0	J
H	1	0	1	0	B. Hép	1	0	0	0	0	0	0	0	0	0	0	0	0		IFN	IFN		1	0	0	1	0	0	0	A	J	0	J
H	0	1	0	0	IRSA	1	0	0	0	0	0	0	0	0	0	0	0	0		IFN	IFN	IFN-Riba-+/-IP	1	1	1	0	0	0	0	J	J	J	J
H	0				IRSA	1	0	0	0	0	0	0	0	0	0	0	0	0		IFN	IFN-Riba-+/-IP		1	0	1	0	0	0	0	J	J	0	J
H	0	0	0	1	IRSA	0	0	0	0	0	0	0	0	0	0	0	0	0		IFN-Riba-+/-IP	IFN-Riba-+/-IP	IFN-Riba-+/-IP	1	1	1	0	0	0	0	J	M	J	M
H	0	1	0	0	IRSA	1	0	0	0	0	0	0	0	0	0	0	0	0		IFN-Riba-+/-IP	IFN-Riba-+/-IP	IFN-Riba-+/-IP	1	1	1	0	0	0	0	J	J	J	J
F	0	1	0	0	IRSA	0	0	0	0	0	0	0	0	0	0	0	0	0		IFN-Riba-+/-IP	IFN-Riba-+/-IP		1	0	1	0	0	0	0	J	J	0	J
H	0	0	1	0	ATCD	0	0	0	0	0	0	0	0	0	0	0	0	0		IFN	IFN	IFN	1	1	0	0	0	1	0	A	J	J	J
F	0	1	0	0	ATCD	0	0	0	0	0	0	0	0	0	0	0	0	0		IFN-Riba-+/-IP	IFN-Riba-+/-IP		1	0	0	0	0	1	0	A	M	0	J
H	0	1	0	0	IRSA	0	0	0	0	0	0	0	0	0	0	0	0	0		IFN			0	0	1	0	0	0	0	J	0	0	J
H	0	0	0	1	IRSA	1	0	0	0	0	0	0	0	0	0	0	0	0		IFN	IFN-Riba-+/-IP	IFN-Riba-+/-IP	1	1	1	0	0	0	0	J	J	J	J
H	0	1	0	0	IRSA	0	0	0	0	0	0	0	0	0	0	0	0	0		IFN	IFN-Riba-+/-IP	IFN-Riba-+/-IP	1	1	1	0	0	0	0	J	J	J	M
F	1	1	0	0	IRSA	0	0	0	0	0	0	0	0	0	0	0	0	0		IFN	IFN-Riba-+/-IP		1	0	1	0	0	0	0	J	J	0	M
F	1	0	1	0	IRSA	0	0	0	0	0	0	0	0	0	0	0	0	1		IFN	IFN	IFN-Riba-+/-IP	1	1	1	0	0	0	0	J	M	J	J
F	0	0	0	1	IRSA	0	1	0	0	0	0	0	0	0	0	0	0	0		IFN	IFN-Riba-+/-IP	IFN-Riba-+/-IP	1	1	1	0	0	0	0	J	J	J	J
H	1				IRSA	0	0	0	0	0	0	0	0	0	0	0	0	0		IFN			0	0	1	0	0	0	0	J	0	0	M
F		0	1	0		0	0	0	0	0	0	0	0	0	0	0	0	0	45.1992	?	IFN-Riba-+/-IP		1	0						1	J	0	J
F	0	1	0	0	S. Clin	0	0	0	0	0	0	0	0	0	0	0	0	0		IFN	IFN		1	1	0	0	0	0	1	A	A	1	1
F		1	0	0	IRSA	1	1	0	0	0	0	0	0	0	0	0	0	0		IFN-Riba-+/-IP	IFN-Riba-+/-IP	IFN-Riba-+/-IP	1	1	1	0	0	0	0	J	J	J	J
H	0	0	0	1	IRSA	1	1	0	0	0	0	1	0	0	0	0	0	0		IFN	IFN	IFN-Riba-+/-IP	1	1	1	0	0	0	0	J	J	J	M
H	1	0	1	0	IRSA	0	0	0	0	0	0	0	0	0	0	0	0	0		IFN-Riba-+/-IP	IFN-Riba-+/-IP	IFN-Riba-+/-IP	1	1	1	0	0	0	0	J	M	J	J
H		0	0	1	IRSA	0	0	0	0	0	0	0	0	0	0	0	0	0		IFN-Riba-+/-IP	IFN-Riba-+/-IP	IFN-Riba-+/-IP	1	1	1	0	0	0	0	J	J	J	J
F	0	1	0	0	IRSA	0	0	0	0	0	0	0	0	0	0	0	0	0		IFN-Riba-+/-IP	IFN-Riba-+/-IP		1	0	1	0	0	0	0	J	J	0	J
H					IRSA	0	0	0	0	0	0	0	0	0	0	0	0	0		IFN-Riba-+/-IP			0	0	1	0	0	0	0	J	0	0	M
H	0	1	0	0	Syst	0	0	0	0	0	0	0	0	0	0	0	0	0		IFN			0	0	0	0	1	0	0	A	0	0	M
H	0	1	0	0	IRSA	1	0	0	0	0	0	0	0	0	0	0	0	0		IFN-Riba-+/-IP	IFN-Riba-+/-IP	IFN-Riba-+/-IP	1	1	1	0	0	0	0	J	J	J	J
H	1	1	1	0	IRSA	0	1	1	0	0	0	0	0	0	0	0	0	0		IFN-Riba-+/-IP	IFN-Riba-+/-IP		1	0	1	0	0	0	0	J	J	0	J
H		1	0	0	B. Hép	0	0	0	0	0	0	0	0	0	0	0	0	0		IFN	IFN		1	0	0	1	0	0	0	A	I	0	M
H	0	1	0	0	IRSA	0	0	0	0	0	0	0	0	0	0	0	0	0		IFN-Riba-+/-IP	IFN-Riba-+/-IP		1	0	1	0	0	0	0	J	J	0	J
H	0	1	0	0	IRSA	1	1	0	0	0	0	0	0	0	0	0	0	0		IFN-Riba-+/-IP	IFN-Riba-+/-IP		1	0	1	0	0	0	0	J	J	0	M
H	0				IRSA	0	1	0	0	0	0	0	0	0	0	1	0	0		IFN-Riba-+/-IP			0	0	1	0	0	0	0	J	0	0	J
F		1	0	0	IRSA	0	1	0	0	0	0	0	0	0	0	0	0	0		IFN-Riba-+/-IP	IFN-Riba-+/-IP		1	0	1	0	0	0	0	J	J	0	J
F	0	0	0	1	IRSA	1	0	0	0	0	0	0	0	0	0	0	0	1		IFN-Riba-+/-IP	IFN-Riba-+/-IP	IFN-Riba-+/-IP	1	1	1	0	0	0	0	J	J	J	J
H	0	1	0	0	IRSA	1	0	1	0	0	0	0	0	0	0	0	0	0		IFN-Riba-+/-IP	IFN-Riba-+/-IP	IFN-Riba-+/-IP	1	1	1	0	0	0	0	J	J	J	J
H	0	1	0	0	Syst	1	0	1	0	0	0	0	0	0	0	0	0	0		IFN	IFN	IFN-Riba-+/-IP	1	1	0	0	1	0	0	A	J	J	M
F	0	1	0	0	B. Hép	1	1	1	0	0	0	0	0	0	0	0	0	0		IFN-Riba-+/-IP	IFN-Riba-+/-IP		1	0	0	1	0	0	0	A	J	0	J
H	0	1	0	0	ATCD	1	1	1	0	0	0	0	0	0	0	0	0	0		IFN	IFN-Riba-+/-IP	IFN-Riba-+/-IP	1	1	0	0	0	1	0	A	J	J	J
H	0	1	0	0	S. Clin	0	0	0	0	0	0	0	0	0	0	1	0	0		IFN	IFN		1	0	0	0	0	0	1	A	A	0	J
F	0	1	0	0	IRSA	0	1	0	0	0	0	0	0	0	0	0	0	0		IFN-Riba-+/-IP	IFN-Riba-+/-IP		1	0	1	0	0	0	0	J	J	0	J
F	0	1	0	0	Syst	1	1	0	1	0	0	0	0	0	0	0	0	0		IFN	IFN	IFN-Riba-+/-IP	1	1	0	0	1	0	0	A	J	A	J
F	0	0	1	0	IRSA	0	0	0	0	0	0	0	0	0	0	0	0	0		IFN-Riba-+/-IP	IFN-Riba-+/-IP		1	0	1	0	0	0	0	J	J	0	J
H	0	1	0	0	IRSA	1	0	0	0	0	0	0	0	0	0	0	0	0		IFN-Riba-+/-IP	IFN-Riba-+/-IP		1	0	1	0	0	0	0	J	A	0	J
F	0	0	1	0	IRSA	0	0	0	0	0	0	0	0	1	1	0	0	0		IFN-Riba-+/-IP	IFN-Riba-+/-IP		1	0	1	0	0	0	0	J	J	0	J
H	0	1	0	0		0	0	1	0	0	0	0	0	0	0	0	0	0		IFN	IFN		1	0						A	A	0	J
H	0	1	0	0	IRSA	0	0	0	0	0	0	0	0	0	0	0	0	0		IFN-Riba-+/-IP	IFN-Riba-+/-IP	IFN-Riba-+/-IP	1	1	1	0	0	0	0	J	J	J	A
H	0	0	0	1	IRSA	0	0	1	0	0	1	0	0	0	0	0	1	0		IFN-Riba-+/-IP	IFN-Riba-+/-IP		1	0	1	0	0	0	0	J	J	0	J
F	1	1	0	0	S. Clin	0	0	0	0	0	0	0	0	0	0	0	0	0		IFN	IFN		1	0	0	0	0	0	1	A	J	0	J
F	0	1	0	0	Syst	1	1	1	0	0	0	0	0	0	0	0	0	0		IFN	IFN-Riba-+/-IP	IFN-Riba-+/-IP	1	1	0	0	1	0	0	A	J	A	J
H		1	0	0	IRSA	0	0	0	0	0	0	0	0	0	0	0	0	0		IFN-Riba-+/-IP	IFN-Riba-+/-IP		1	0	1	0	0	0	0	J	J	0	J
H	1	1	0	0	IRSA	0	1	0	0	0	0	0	0	0	0	0	0	0		IFN-Riba-+/-IP	IFN-Riba-+/-IP		1	0	1	0	0	0	0	J	J	0	J
H		1	0	0	ATCD	1	1	1	0	0	0	0	0	0	0	0	0	0		IFN	IFN-Riba-+/-IP		1	0	0	0	0	1	0	A	J	0	J
F		1	0	0	IRSA	0	0	0	0	0	0	0	0	0	0	0	0	0		IFN-Riba-+/-IP	IFN-Riba-+/-IP		1	0	1	0	0	0	0	J	J	0	J
F		0	1	0	IRSA	0	0	0	0	0	0	0	0	0	0	0	0	0		IFN-Riba-+/-IP	IFN-Riba-+/-IP		1	0	1	0	0	0	0	J	J	0	J
H	0	1	0	0		0	0	0	0	0	0	0	0	0	0	1	0	0	19.3402	?			0	0						1	0	0	M
H	0	1	0	0	ATCD	0	0	0	0	1	0	0	0	0	0	0	0	0		IFN	IFN-Riba-+/-IP		1	0	0	0	0	1	0	A	I	0	J
F	0					0	0	0	0	1	0	0	0	0	0	0	0	0		IFN-Riba-+/-IP	IFN-Riba-+/-IP		1	0						A	J	0	J
H	0	1	0	0	IRSA	1	0	0	0	0	0	0	0	0	0	0	0	0		IFN-Riba-+/-IP	IFN-Riba-+/-IP	IFN-Riba-+/-IP	1	1	1	0	0	0	0	J	J	J	J
F	0	0	0	1		0	0	0	0	0	0	0	0	0	0	0	0	0		IFN	IFN	IFN	1	1						A	I	J	J
H	0	1	0	0	B. Hép	1	0	0	0	0	0	0	0	0	0	0	0	1		IFN-Riba-+/-IP	IFN-Riba-+/-IP		1	0	0	1	0	0	0	A	I	0	A
F	0				IRSA	0	0	0	0	1	0	0	0	0	0	0	0	0		IFN-Riba-+/-IP	IFN-Riba-+/-IP	IFN-Riba-+/-IP	1	1	1	0	0	0	0	J	I	0	J
H	0	1	0	0	B. Hép	1	0	0	0	0	0	0	0	0	0	0	0	0		IFN-Riba-+/-IP	IFN-Riba-+/-IP		1	0	0	1	0	0	0	A	J	0	J
H		1	0	0	IRSA	0	0	0	0	0	0	0	0	0	0	0	0	0		IFN-Riba-+/-IP	IFN-Riba-+/-IP	IFN-Riba-+/-IP	1	1	1	0	0	0	0	J	J	J	J
H	0	1	0	0	B. Hép	1	0	0	0	1	0	0	0	0	0	0	0	0		IFN	IFN-Riba-+/-IP	IFN-Riba-+/-IP	1	1	0	1	0	0	0	A	J	J	J
H	0	1	0	0		0	0	0	0	0	0	0	0	0	0	0	0	0	19.5838	?			0	0						1	0	0	M
F	0	1	0	0		0	1	0	0	0	0	0	0	0	0	0	0	0	18.0424	?	IFN-Riba-+/-IP		1	0						1	J	0	J
F	1	1	0	0	IRSA	0	0	0	0	0	0	0	0	0	0	0	0	0		IFN-Riba-+/-IP	IFN-Riba-+/-IP	IFN-Riba-+/-IP	1	1	1	0	0	0	0	J	J	J	J
H	0	1	0	0	Syst	1	0	0	0	0	0	0	0	0	0	0	0	0		IFN	IFN-Riba-+/-IP	IFN-Riba-+/-IP	1	1	0	0	1	0	0	A	M	J	J
H	1	0	0	1	IRSA	0	0	0	0	0	0	0	0	0	0	0	0	0		IFN-Riba-+/-IP			0	0	1	0	0	0	0	J	0	0	M
F	1	1	0	0	IRSA	0	0	0	0	0	0	0	1	0	1	0	0	0		IFN	IFN	IFN-Riba-+/-IP	1	1	1	0	0	0	0	J	J	J	J
H	1	0	0	1	IRSA	0	0	0	0	0	0	0	0	0	0	0	0	0		IFN-Riba-+/-IP	IFN-Riba-+/-IP		1	0	1	0	0	0	0	J	J	0	J
F	0	1	0	0	IRSA	0	0	0	0	0	0	0	0	0	0	0	0	0		IFN-Riba-+/-IP	IFN-Riba-+/-IP		1	0	1	0	0	0	0	J	M	0	M
H	1	1	0	0	IRSA	1	0	0	0	0	0	0	0	0	0	0	0	0		IFN-Riba-+/-IP	IFN-Riba-+/-IP		1	0	1	0	0	0	0	J	J	0	J
H	0	1	0	0	Syst	1	0	0	0	0	0	0	0	0	0	0	0	0		IFN	IFN-Riba-+/-IP	IFN-Riba-+/-IP	1	1	0	0	1	0	0	A	M	J	J
H	1	1	0	0	IRSA	0	0	0	0	0	0	0	0	0	0	0	0	0		IFN-Riba-+/-IP	IFN-Riba-+/-IP	IFN-Riba-+/-IP	1	1	1	0	0	0	0	J	J	J	J
F	1	1	0	0	IRSA	0	1	1	0	0	0	0	0	0	0	0	0	0		IFN-Riba-+/-IP	IFN-Riba-+/-IP		1	0	1	0	0	0	0	J	J	0	J
F	1	0	0	1	IRSA	0	1	0	0	0	0	0	0	0	0	0	0	0		IFN-Riba-+/-IP	IFN-Riba-+/-IP		1	0	1	0	0	0	0	J	M	0	J
H	0	1	0	0	IRSA	0	0	0	0	0	0	0	0	0	0	0	0	0		IFN-Riba-+/-IP	IFN-Riba-+/-IP	IFN-Riba-+/-IP	1	1	1	0	0	0	0	J	M	J	A
H	0	1	0	0	IRSA	0	0	1	0	0	0	0	0	0	0	0	0	0		IFN-Riba-+/-IP	IFN-Riba-+/-IP	IFN-Riba-+/-IP	1	1	1	0	0	0	0	J	J	J	J
H	0	1	0	0	IRSA	0	1	0	0	0	0	0	0	0	0	0	0	0		IFN-Riba-+/-IP			0	0	1	0	0	0	0	J	0	0	M
F	0	1	0	0	S. Clin	0	0	0	0	0	0	0	0	0	0	0	0	0		IFN-Riba-+/-IP	IFN-Riba-+/-IP	IFN-Riba-+/-IP	1	1	0	0	0	0	1	A	M	J	J
H	1	1	0	0	IRSA	1	0	0	0	0	0	0	0	0	0	0	0	0		IFN-Riba-+/-IP	IFN-Riba-+/-IP	IFN-Riba-+/-IP	1	1	1	0	0	0	0	J	J	J	J
F	0	1	0	0	IRSA	0	0	0	0	0	0	0	0	0	0	0	0	0		IFN-Riba-+/-IP	IFN-Riba-+/-IP	IFN-Riba-+/-IP	1	1	1	0	0	0	0	J	M	A	J
H	1	0	1	0	Syst	0	0	0	0	1	0	0	0	0	0	0	0	0		IFN	IFN		1	0	0	0	1	0	0	A	J	0	J
H		1	0	0	IRSA	0	0	0	0	0	0	0	0	0	0	0	0	0		IFN-Riba-+/-IP	IFN-Riba-+/-IP	IFN-Riba-+/-IP	1	1	1	0	0	0	0	J	I	J	M
H		0	1	0	ATCD	0	0	1	0	0	0	0	0	0	0	0	0	0		IFN	IFN		1		0	0	0	1	0	A	J	0	J
F	0	0	0	1	IRSA	0	0	0	0	0	0	0	0	0	0	0	0	0		IFN-Riba-+/-IP	IFN-Riba-+/-IP		1	0	1	0	0	0	0	J	J	0	J
H	0	1	0	0	Syst	0	0	1	0	0	1	0	0	0	0	1	0	0		IFN	IFN-Riba-+/-IP	IFN-Riba-+/-IP	1	1	0	0	1	0	0	A	J	J	M
F	1	1	0	0	Syst	0	0	0	0	0	0	0	0	0	0	0	0	0		IFN	IFN-Riba-+/-IP		1	0	0	0	1	0	0	A	J	0	J
H	0	1	0	0	IRSA	1	0	0	0	0	0	0	0	0	0	0	0	0		IFN-Riba-+/-IP	IFN-Riba-+/-IP	IFN-Riba-+/-IP	1	1	1	0	0	0	0	J	J	J	J
F	0	0	0	1	IRSA	0	0	0	0	0	0	0	0	0	0	0	1	0		IFN-Riba-+/-IP	IFN-Riba-+/-IP	IFN-Riba-+/-IP	1	1	1	0	0	0	0	J	A	J	J
H	0	1	0	0	IRSA	1	1	0	0	0	0	0	0	0	0	0	0	0		IFN-Riba-+/-IP	IFN-Riba-+/-IP	IFN-Riba-+/-IP	1	1	1	0	0	0	0	J	J	J	J
H	0	1	0	0	Syst	1	0	0	0	0	0	0	0	1	0	0	0	0		IFN	IFN-Riba-+/-IP		1	0	0	0	1	0	0	A	J	0	M
F		0	0	1	IRSA	0	0	0	0	0	0	0	0	0	0	0	0	0		IFN-Riba-+/-IP	IFN-Riba-+/-IP		1	0	1	0	0	0	0	J	I	0	J
H		1	0	0	IRSA	0	0	0	0	0	0	0	0	0	0	0	0	0		IFN-Riba-+/-IP	IFN-Riba-+/-IP	IFN-Riba-+/-IP	1	1	1	0	0	0	0	J	A	I	J
F	0	1	0	0	IRSA	0	1	0	0	0	0	0	0	0	0	0	0	0		IFN-Riba-+/-IP	IFN-Riba-+/-IP	IFN-Riba-+/-IP	1	1	1	0	0	0	0	J	J	J	J
H		1	0	0	B. Hép	0	0	1	0	0	0	0	0	0	0	0	0	0		IFN	IFN	IFN-Riba-+/-IP	1	1	0	1	0	0	0	A	I	J	J
H		1	0	0	IRSA	1	0	0	0	0	0	0	0	0	0	0	0	0		IFN-Riba-+/-IP	IFN-Riba-+/-IP		1	0	1	0	0	0	0	J	J	0	J
H	0	0	0	1	B. Hép	0	0	0	0	0	0	0	0	0	0	0	0	1		IFN-Riba-+/-IP	IFN-Riba-+/-IP	IFN-Riba-+/-IP	1	1	0	1	0	0	0	A	J	J	J
H	0	1	0	0	ATCD	0	0	0	0	0	0	0	0	0	0	0	0	0		IFN	IFN-Riba-+/-IP		1	0	0	0	0	1	0	A	A	0	M
H	0	1	0	0	IRSA	1	1	0	0	0	0	0	0	0	0	0	0	0		IFN-Riba-+/-IP	IFN-Riba-+/-IP		1	0	1	0	0	0	0	J	J	0	J
H	0	1	0	0		0	1	0	0	0	0	0	0	0	0	0	0	0	19.332	?	IFN-Riba-+/-IP		1	0						1	J	0	J
H	0	1	0	0	ATCD	1	1	0	0	0	0	0	0	0	0	1	0	0		IFN-Riba-+/-IP	IFN-Riba-+/-IP	IFN-Riba-+/-IP	1	1	0	0	0	1	0	A	J	J	J
H	0	1	0	0	B. Hép	1	0	0	0	0	0	0	0	0	0	0	0	0		IFN-Riba-+/-IP	IFN-Riba-+/-IP	IFN-Riba-+/-IP	1	1	0	1	0	0	0	A	M	J	J
H		0	1	0	B. Hép	0	0	0	0	0	1	0	0	0	0	0	0	0		IFN-Riba-+/-IP	IFN-Riba-+/-IP		1	0	0	1	0	0	0	A	J	0	1
H	1	1	0	0	ATCD	0	0	1	0	0	1	0	0	0	0	0	0	0		IFN	IFN-Riba-+/-IP		1	0	0	0	0	1	0	A	J	0	J
F	1	0	1	0	IRSA	0	0	0	0	0	0	0	0	0	1	0	0	0		IFN-Riba-+/-IP	IFN-Riba-+/-IP		1	0	1	0	0	0	0	J	J	0	J
F	0	1	0	0	ATCD	0	1	0	0	0	0	0	0	0	0	0	0	0		IFN	IFN-Riba-+/-IP		1	0	0	0	0	1	0	A	J	0	J
F	0	0	1	0	IRSA	0	0	1	0	0	1	0	0	0	0	0	0	0		IFN-Riba-+/-IP	IFN-Riba-+/-IP		1	0	1	0	0	0	0	J	M	0	1
F	0	0	1	0	IRSA	0	0	0	0	0	0	0	1	0	0	0	0	0		IFN-Riba-+/-IP	IFN-Riba-+/-IP	IFN-Riba-+/-IP	1	1	1	0	0	0	0	J	J	J	J
F	0	0	1	0	IRSA	0	0	0	0	0	0	0	0	0	0	0	0	0		IFN-Riba-+/-IP	IFN-Riba-+/-IP		1	0	1	0	0	0	0	J	J	0	J
H		1	0	0	IRSA	0	0	1	0	0	0	0	0	0	1	0	0	0		IFN-Riba-+/-IP	IFN-Riba-+/-IP	IFN-Riba-+/-IP	1	1	1	0	0	0	0	J	M	J	J
H	1	1	0	0	Syst	0	0	0	0	0	0	0	0	0	0	0	0	0		IFN-Riba-+/-IP	IFN-Riba-+/-IP	IFN-Riba-+/-IP	1	1	0	0	1	0	0	A	M	J	J
F		0	1	0	IRSA	0	0	0	0	1	0	0	0	1	0	0	0	0		IFN-Riba-+/-IP	IFN-Riba-+/-IP		1	0	1	0	0	0	0	J	J	0	J
H		1	0	0	Syst	0	0	0	0	0	0	0	0	0	0	0	0	0		IFN	IFN-Riba-+/-IP	IFN-Riba-+/-IP	1	1	0	0	1	0	0	A	J	J	J
H	1	1	0	0	Syst	0	0	0	0	0	0	0	0	0	0	0	0	0		IFN-Riba-+/-IP	IFN-Riba-+/-IP		1	0	0	0	1	0	0	A	J	0	M
F	0	0	0	1	B. Hép	0	0	0	0	0	1	0	1	0	0	0	0	0		IFN	IFN		1	0	0	1	0	0	0	A	J	0	J
H	1	1	0	0	Syst	0	0	0	0	0	0	0	0	0	0	0	0	0		IFN			0	0	0	0	1	0	0	A	0	0	M
F	1	0	1	0	IRSA	0	0	0	0	0	0	0	0	0	0	0	0	0		IFN-Riba-+/-IP	IFN-Riba-+/-IP	IFN-Riba-+/-IP	1	1	1	0	0	0	0	J	J	J	J
F	1	1	0	0	IRSA	0	0	0	0	0	0	0	0	0	0	0	0	0		IFN-Riba-+/-IP	IFN-Riba-+/-IP		1	0	1	0	0	0	0	J	J	0	J
F	1	0	0	1	Syst	0	0	1	0	0	0	0	0	0	0	0	0	0		IFN-Riba-+/-IP	IFN-Riba-+/-IP		1	0	0	0	1	0	0	A	J	0	M
F	0	1	0	0	Syst	0	0	0	0	0	0	0	0	0	0	0	0	0		IFN-Riba-+/-IP	IFN-Riba-+/-IP	IFN-Riba-+/-IP	1	1	0	0	1	0	0	A	I	J	J
H	0	1	0	0	Syst	0	0	0	0	0	0	0	0	0	0	0	0	0		IFN-Riba-+/-IP	IFN-Riba-+/-IP	IFN-Riba-+/-IP	1	1	0	0	1	0	0	A	J	J	J
H	0	1	0	0	Syst	0	0	0	0	0	0	0	0	1	0	0	0	0		IFN	IFN	IFN-Riba-+/-IP	1	1	0	0	1	0	0	A	A	J	J
H	0	1	0	0	IRSA	0	0	0	0	0	0	0	0	0	0	0	0	0		IFN-Riba-+/-IP	IFN-Riba-+/-IP	IFN-Riba-+/-IP	1	1	1	0	0	0	0	J	J	J	J
H	0	1	1	0	ATCD	1	1	0	0	1	1	0	0	0	0	0	0	0		IFN-Riba-+/-IP	IFN-Riba-+/-IP	IFN-Riba-+/-IP	1	1	0	0	0	1	0	A	J	J	J
F	0	0	1	0	B. Hép	0	0	0	0	0	0	0	1	0	0	0	0	0		IFN-Riba-+/-IP	IFN-Riba-+/-IP	IFN-Riba-+/-IP	1	1	0	1	0	0	0	A	J	J	J
H	1	1	0	0	Syst	0	0	1	0	0	0	0	0	0	0	0	0	0		IFN	IFN-Riba-+/-IP		1	0	0	0	1	0	0	A	J	0	J
F	0	1	0	0	ATCD	0	1	0	0	0	0	0	0	0	0	0	0	0		IFN-Riba-+/-IP	IFN-Riba-+/-IP	IFN-Riba-+/-IP	1	1	0	0	0	1	0	A	J	J	J
H	1	0	0	1	B. Hép	0	0	0	0	0	0	0	0	0	0	0	0	0		IFN	IFN-Riba-+/-IP	IFN-Riba-+/-IP	1	1	0	1	0	0	0	A	J	J	J
F	0	1	0	0	IRSA	0	1	1	0	0	0	0	0	0	0	0	0	0		IFN-Riba-+/-IP	IFN-Riba-+/-IP	IFN-Riba-+/-IP	1	1	1	0	0	0	0	J	M	J	J
H	0	1	0	0	ATCD	0	0	0	0	0	0	0	0	0	0	0	0	0		IFN-Riba-+/-IP	IFN-Riba-+/-IP	IFN-Riba-+/-IP	1	1	0	0	0	1	0	A	J	J	J
F	0	1	0	0	Syst	1	1	0	0	0	0	0	0	0	0	0	0	0		IFN-Riba-+/-IP	IFN-Riba-+/-IP		1	0	0	0	1	0	0	A	I	0	J
H	0	1	1	0	ATCD	0	0	0	0	0	0	0	0	0	0	0	0	0		IFN	IFN-Riba-+/-IP	IFN-Riba-+/-IP	1	1	0	0	0	1	0	A	J	I	J
F	0	1	0	0	Syst	0	0	0	0	0	0	0	0	0	0	0	0	0		IFN-Riba-+/-IP	IFN-Riba-+/-IP		1	0	0	0	1	0	0	A	M	0	M
H	0	1	0	0	ATCD	1	0	0	0	0	0	0	0	0	0	0	0	0		IFN	IFN	IFN-Riba-+/-IP	1	1	0	0	0	1	0	A	J	J	J
F	0	1	0	0	IRSA	0	0	0	0	0	0	0	0	0	0	0	0	0		IFN-Riba-+/-IP	IFN-Riba-+/-IP	IFN-Riba-+/-IP	1	1	1	0	0	0	0	J	J	J	J
F	1	1	0	0	ATCD	0	0	1	0	0	0	0	0	0	0	0	0	0		IFN-Riba-+/-IP	IFN-Riba-+/-IP	IFN-Riba-+/-IP	1	1	0	0	0	1	0	A	J	J	J
H	0	1	0	0	Syst	1	0	0	0	0	0	0	0	0	0	0	0	0		IFN	IFN-Riba-+/-IP		1	0	0	0	1	0	0	A	J	0	J
H	0	1	0	0	ATCD	1	1	0	0	0	0	0	0	0	0	0	0	0		IFN-Riba-+/-IP	IFN-Riba-+/-IP		1	0	0	0	0	1	0	A	J	0	J
H	0	0	1	0	IRSA	0	0	1	0	0	0	0	0	0	0	0	0	0		IFN-Riba-+/-IP	IFN-Riba-+/-IP		1	0	1	0	0	0	0	J	J	0	J
H	1	0	0	1	IRSA	0	0	0	0	0	0	0	0	0	0	0	0	0		IFN-Riba-+/-IP	IFN-Riba-+/-IP	IFN-Riba-+/-IP	1	1	1	0	0	0	0	J	M	J	J
F	1					0	0	0	0	0	0	0	0	0	0	0	0	0	12.3066	?	IFN-Riba-+/-IP		1	0						1	J	0	M
F	0	0	0	1	IRSA	0	0	0	0	0	0	0	0	0	0	0	0	0		IFN-Riba-+/-IP	IFN-Riba-+/-IP		1	0	1	0	0	0	0	J	J	0	J
H	0	0	0	1	IRSA	0	0	0	0	0	0	0	0	0	0	0	0	0		IFN-Riba-+/-IP	IFN-Riba-+/-IP		1	0	1	0	0	0	0	J	J	0	J
H	0	1	0	0	IRSA	1	0	0	0	0	0	0	0	0	0	0	0	0		IFN-Riba-+/-IP	IFN-Riba-+/-IP	IFN-Riba-+/-IP	1	1	1	0	0	0	0	J	M	J	J
H	0	1	0	0		0	0	0	0	0	0	0	0	0	0	0	0	0		IFN-Riba-+/-IP	IFN-Riba-+/-IP		1	0						A	J	0	J
F	0	0	0	1	S. Clin	0	0	0	0	0	0	0	0	0	0	0	0	0		IFN-Riba-+/-IP	IFN-Riba-+/-IP	IFN-Riba-+/-IP	1	1	0	0	0	0	1	A	J	J	J
H	0	1	0	0	Syst	0	0	0	0	0	0	0	0	0	0	0	0	0		IFN-Riba-+/-IP	IFN-Riba-+/-IP	IFN-Riba-+/-IP	1	1	0	0	1	0	0	A	J	J	J
F	0	0	0	1	IRSA	0	0	0	0	0	0	0	0	0	0	0	0	0		IFN-Riba-+/-IP	IFN-Riba-+/-IP	IFN-Riba-+/-IP	1	1	1	0	0	0	0	J	J	J	J
H	0	0	1	0	IRSA	0	0	0	0	0	0	0	0	0	0	0	0	0		IFN-Riba-+/-IP	IFN-Riba-+/-IP	IFN-Riba-+/-IP	1	1	1	0	0	0	0	J	J	J	J
H	0	1	0	0	Syst	0	0	0	0	0	1	0	0	0	0	0	0	0		IFN-Riba-+/-IP	IFN-Riba-+/-IP	IFN-Riba-+/-IP	1	1	0	0	1	0	0	A	A	J	J
H	0	1	0	0	IRSA	0	0	0	0	0	0	0	0	0	0	0	0	0		IFN-Riba-+/-IP			0	0	1	0	0	0	0	J	0	0	M
H	0	1	0	0	Syst	0	0	1	0	0	1	0	0	0	0	0	0	0		IFN-Riba-+/-IP	IFN-Riba-+/-IP	IFN-Riba-+/-IP	1	1	0	0	1	0	0	A	M	J	J
H	0	0	0	1	IRSA	0	0	0	0	0	0	0	0	0	0	0	0	0		IFN-Riba-+/-IP	IFN-Riba-+/-IP		1	0	1	0	0	0	0	J	M	0	J
F	0	0	1	0	IRSA	0	0	0	0	0	0	0	0	0	0	0	0	0		IFN-Riba-+/-IP	IFN-Riba-+/-IP	IFN-Riba-+/-IP	1	1	1	0	0	0	0	J	J	J	J
H	0	1	0	0		0	1	0	0	0	0	0	0	0	0	0	0	0	26.2423	?			0	0						1	0	0	J
H	0	0	0	1	IRSA	0	0	0	0	0	0	0	0	0	0	0	0	0		IFN-Riba-+/-IP			0	0	1	0	0	0	0	J	0	0	M
H	0	1	0	0	IRSA	1	0	0	0	0	0	0	0	0	0	0	0	0		IFN-Riba-+/-IP			0	0	1	0	0	0	0	J	0	0	J
H		1	0	0		0	0	0	0	0	0	0	0	0	0	0	0	0	20.4517	?	IFN-Riba-+/-IP		1	0						1	J	0	J
F	0				Syst	0	0	0	0	0	0	0	0	0	0	0	0	0		IFN-Riba-+/-IP	IFN-Riba-+/-IP	IFN-Riba-+/-IP	1	1	0	0	1	0	0	A	I	J	M
F	0	0	0	1	Syst	0	0	1	0	0	1	0	0	1	0	0	0	1		IFN-Riba-+/-IP	IFN-Riba-+/-IP	IFN-Riba-+/-IP	1	1	0	0	1	0	0	A	J	J	J
H	0	1	0	0		0	1	0	0	0	0	0	0	1	0	1	0	0	31.2389	?	IFN-Riba-+/-IP		1	0						1	J	0	J
H	0	1	1	0	IRSA	0	0	0	0	0	0	0	0	0	0	0	0	0		IFN-Riba-+/-IP	IFN-Riba-+/-IP	IFN-Riba-+/-IP	1	1	1	0	0	0	0	J	J	J	M
H	0	1	0	0	Syst	1	1	0	0	0	0	0	0	0	0	0	0	0		IFN-Riba-+/-IP	IFN-Riba-+/-IP		1	0	0	0	1	0	0	A	J	0	J
H	0	1	0	0	ATCD	0	0	0	0	0	0	0	0	0	0	0	0	0		IFN-Riba-+/-IP	IFN-Riba-+/-IP		1	0	0	0	0	1	0	A	J	0	A
H	0	1	0	0	Syst	1	0	0	0	0	0	0	0	0	0	0	0	0		IFN-Riba-+/-IP	IFN-Riba-+/-IP		1	0	0	0	1	0	0	A	J	0	J
H	0	1	0	0	Syst	0	0	0	0	0	0	0	0	0	0	0	0	0		IFN-Riba-+/-IP	IFN-Riba-+/-IP		1	0	0	0	1	0	0	A	M	0	J
H	0	1	0	0	ATCD	0	1	0	0	0	0	0	0	0	0	0	0	0		IFN	IFN-Riba-+/-IP	IFN-Riba-+/-IP	1	1	0	0	0	1	0	I	J	J	J
H	0	1	0	0	IRSA	0	0	0	0	0	0	0	0	0	0	0	0	0		IFN-Riba-+/-IP	IFN-Riba-+/-IP		1	0	1	0	0	0	0	J	J	0	J
F	0	0	1	0	B. Hép	0	0	0	0	0	0	0	0	0	0	0	0	0	34.0014	?	IFN-Riba-+/-IP		1	0	0	1	0	0	0	1	J	0	M
F		0	0	1	ATCD	0	0	1	0	0	0	0	0	0	0	0	0	0		IFN-Riba-+/-IP	IFN-Riba-+/-IP		1	0	0	0	0	1	0	A	J	0	J
H	1	0	0	1	IRSA	0	0	0	0	0	0	0	0	0	0	0	0	0		IFN-Riba-+/-IP	IFN-Riba-+/-IP		1	0	1	0	0	0	0	J	J	0	J
